# Supplementary material for: Biomarker Discovery for the Carcinogenic Heterogeneity Between Colon and Rectal Cancers Based on lncRNA-Associated ceRNA Network Analysis
Source: Front Oncol. 2020 Oct 30;10:535985. doi: 10.3389/fonc.2020.535985 (PMC7662689; doi:10.3389/fonc.2020.535985)
Supplement: Supplementary file 2 [file Table_1.xlsx]

## Sheet: Sheet1
Supplementary Table 1. Differentially expressed lncRNAs in colon M0/N, colon M1/N, rectal M0/N and rectal M1/N groups, respectively.
Colon M0/N			Colon M1/N			Rectal M0/N			Rectal M1/N
lncRNAs	logFC	FDR	lncRNAs	logFC	FDR	lncRNAs	logFC	FDR	lncRNAs	logFC	FDR
ABALON	1.83253	0.000180403	A1BG-AS1	-1.16326	0.0181072	A2M-AS1	-2.76332	3.50839e-09	A2M-AS1	-2.60342	0.00106317
ABHD11-AS1	-2.00955	1.24136e-05	A2M-AS1	-1.1815	0.00636863	AC000111.6	5.46889	0.00355291	AC000403.4	-2.65608	0.0121954
AC000111.6	1.87212	0.042013	ABALON	1.62557	0.0005241	AC000403.4	-2.13593	0.0101095	AC003090.1	-1.98903	0.031148
AC002331.1	3.22739	0.00215651	ABHD11-AS1	-1.65323	0.00344659	AC002310.14	-1.27903	0.0188268	AC003991.3	-1.92063	0.00721459
AC002451.3	-1.50715	0.00140613	AC000111.6	1.65509	0.0238107	AC004231.2	7.42099	0.0387698	AC004231.2	6.95759	0.00488213
AC002511.2	-1.8418	0.000387047	AC000403.4	-1.63191	0.00143189	AC004447.2	1.07396	0.0434567	AC004490.1	-1.68585	0.040018
AC002511.3	-2.10965	2.72104e-05	AC002310.14	-1.3998	3.13721e-06	AC004593.3	4.72344	0.0390253	AC004593.3	5.39997	0.0438186
AC003991.3	-1.89975	0.000123132	AC002451.3	-1.49524	0.00242917	AC005042.4	2.48907	0.00961828	AC005042.4	2.10499	0.0296376
AC004593.3	3.45692	0.00216903	AC002511.2	-2.23439	0.000115675	AC005306.3	2.15042	0.0348891	AC005306.3	2.11142	0.0283807
AC004837.5	2.5583	0.0105369	AC003991.3	-2.03047	0.000537064	AC005592.2	2.19574	0.0491784	AC005592.2	2.35379	0.0206745
AC004988.1	3.80936	0.000805954	AC004231.2	3.11	0.00690097	AC006042.6	1.92266	0.0448062	AC006042.6	1.50951	0.0378804
AC005042.4	1.51821	0.0123884	AC004471.9	1.18186	0.0473151	AC006128.2	2.12405	0.0457192	AC006128.2	2.1405	0.0430096
AC005082.12	-1.64308	0.000905794	AC004490.1	-1.27431	0.0202419	AC006129.2	-1.60974	0.0213829	AC006129.2	-1.82119	0.0297543
AC005256.1	5.16921	0.000883635	AC004593.3	3.68464	0.000920476	AC007099.1	8.26329	0.00568291	AC007099.1	7.91997	0.00678253
AC005264.2	3.27793	0.000131438	AC004837.5	2.65788	0.00417772	AC007128.1	5.29892	0.00200504	AC007128.1	5.37187	0.0138023
AC005387.2	1.512	0.00704752	AC005042.4	1.54979	0.0128562	AC007386.4	-1.45956	0.031934	AC007182.6	-3.93805	5.20369e-06
AC005534.8	1.94113	0.00219114	AC005306.3	1.42596	0.025687	AC007966.1	3.26179	0.0495298	AC007386.4	-1.89871	0.0206745
AC005550.3	-1.85212	0.0025741	AC005387.2	1.53517	0.00534387	AC008746.12	3.34667	0.000325656	AC008746.12	3.19237	0.00333191
AC005592.2	2.97202	1.046e-06	AC005519.4	1.29423	0.0163463	AC010226.4	-1.76636	0.00132942	AC009404.2	1.2274	0.0421729
AC006129.2	-1.63744	8.54891e-05	AC005534.8	2.2837	0.0017994	AC010761.8	1.46343	0.0282711	AC009506.1	-1.07658	0.0175589
AC006262.5	8.14889	0.000609457	AC005550.3	-1.72463	0.0176747	AC018359.1	7.41395	0.00507523	AC010226.4	-1.9088	0.00146248
AC006273.5	2.39658	0.000476018	AC005592.2	3.16567	5.61686e-06	AC021218.2	2.06937	0.0422545	AC010761.8	1.4649	0.03983
AC007099.1	7.25568	9.68581e-06	AC005618.6	1.59003	0.0128562	AC023590.1	-2.70163	1.07871e-06	AC011239.2	-3.62268	4.20465e-05
AC007128.1	3.68848	2.26074e-06	AC005775.2	1.59445	0.0134921	AC025165.8	-2.33743	0.00150454	AC018766.4	1.51387	0.0430096
AC007277.3	7.21452	0.000216706	AC005785.2	1.22773	0.00934676	AC073254.1	-1.36576	0.0113897	AC019117.2	-2.34999	0.0100976
RP11-355B11.2	-1.38243	3.71801e-14	AC006042.6	1.0517	0.0247906	AC073283.4	-2.1462	0.00200504	AC023590.1	-3.46917	1.50816e-05
AC007386.4	-1.56895	0.000130964	AC006129.2	-2.015	0.00011477	AC073283.7	3.96569	0.0219395	AC025165.8	-1.95587	0.0352864
AC007405.4	2.19141	0.000700859	AC006273.5	2.68137	0.00011477	AC074117.10	1.04347	0.0457064	AC026202.3	-1.46206	0.0458106
AC007405.6	1.91861	0.00173902	AC006942.4	-1.07505	0.049183	AC079145.4	2.91439	0.0285156	AC027601.1	1.56664	0.0397115
AC007750.5	4.07751	4.87993e-05	AC007038.7	1.12755	0.0284003	AC079767.4	-2.47266	0.00394121	AC053503.6	-3.04601	0.00766055
AC007879.7	2.42957	0.00212404	AC007099.1	6.9257	3.04018e-06	AC090587.2	2.57561	0.00342373	AC073130.3	-1.68406	0.0435045
AC007966.1	2.9931	0.00486488	AC007128.1	3.94048	5.78853e-07	AC090587.4	-2.08308	0.00702187	AC073254.1	-1.25416	0.0217019
AC009014.3	-2.06327	0.00141392	AC007182.6	-4.73628	1.29165e-11	AC090587.5	-1.55846	0.0273819	AC073283.4	-2.05491	0.00106715
AC016757.3	-1.51074	0.0038123	AC007191.4	1.30268	0.00358051	AC093642.3	-1.64955	0.0487996	AC073283.7	3.81253	0.0140285
AC016831.7	2.01215	0.00539266	AC007249.3	1.16324	0.0267881	AC096772.6	-1.23316	0.0191626	AC074117.10	1.07491	0.0289627
AC018359.1	5.53526	1.06668e-05	AC007277.3	7.90293	0.000178877	AC104088.1	3.28515	0.0167758	AC079145.4	3.04254	0.0220176
AC018766.6	2.31914	0.00537533	AC007292.6	-1.00629	0.00395258	AC104699.1	-2.48671	0.00347379	AC079630.4	-2.87256	0.000443809
AC019100.3	5.1998	4.65131e-05	AC007386.4	-1.82027	0.00043536	AC106786.1	-1.9317	0.0387698	AC090587.2	2.39996	0.0121954
AC021218.2	1.89829	0.00089501	AC007405.4	2.40071	0.000132904	AC107081.5	2.33785	0.0227411	AC090587.4	-2.12758	0.00630949
AC022819.3	1.56797	0.0124701	AC007405.6	1.97582	0.000366594	AC114730.11	2.10504	0.0435896	AC104088.1	3.11485	0.0436343
AC058791.1	2.50717	0.000102491	AC007773.2	1.29413	0.0303548	AC123023.1	5.39252	0.00809443	AC104699.1	-2.57335	0.0198157
AC064834.1	7.21783	0.00162781	AC007879.5	-1.05016	0.033986	AC131056.3	-2.28405	0.0250244	AC106869.2	-2.22222	0.0136052
AC073283.4	-3.02977	5.37321e-23	AC007879.7	2.59725	0.000688629	AC137932.4	1.40943	0.0498835	AC114730.3	-1.72995	0.00913262
AC073283.7	2.98846	0.000515094	AC007966.1	2.85555	0.00418703	AC144831.1	-1.97718	0.0160744	AC123023.1	5.10739	0.0151346
AC073333.8	1.54114	0.00783262	AC008746.12	1.46692	0.000998185	AC144831.3	-2.15694	0.00525927	AC131056.3	-2.85272	0.00438446
AC074183.3	2.00839	0.0239572	AC009014.3	-2.01675	0.00449907	AC145124.2	-2.45877	5.43391e-05	AC137932.4	1.44996	0.0474148
U91328.19	-1.48348	1.0848e-10	AC009120.11	1.45268	0.0494485	ACTA2-AS1	-1.39659	0.0275992	AC142528.1	1.87842	0.0498961
AC079145.4	2.55714	0.00203627	AC009133.12	-1.1298	7.60061e-05	ADAMTS9-AS1	-5.63449	1.04659e-16	AC144831.1	-2.14759	0.0109809
AC083884.8	2.17076	0.0288625	AC009303.2	-1.09425	0.000191568	ADAMTS9-AS2	-3.97057	1.09773e-11	AC144831.3	-2.15772	0.00721459
RP11-345P4.9	-1.41698	1.61323e-10	AC009404.2	1.61181	8.54287e-05	AF131217.1	-3.93308	1.35374e-08	AC145124.2	-2.82428	0.000817117
AC083900.1	-2.36976	1.4878e-07	AC009506.1	-1.13823	4.88712e-05	AL022476.2	-1.69172	0.00651667	AC147651.5	-2.18817	0.0100509
AC090587.4	-1.60413	0.000158105	AC010148.1	1.13351	0.0322409	AL928768.3	-4.55872	5.41448e-13	ADAMTS9-AS1	-5.91427	7.93324e-08
AC092580.4	-1.66651	0.000913365	AC010226.4	-1.06561	0.00862598	AP000223.42	-1.98717	0.00541428	ADAMTS9-AS2	-3.82958	2.92559e-05
AC093627.10	-2.00778	1.88657e-05	AC010761.8	1.1477	0.000422417	AP000487.5	1.18792	0.0148737	ADAMTSL4-AS1	-2.03751	0.00106317
AC093732.1	3.45174	0.00115341	AC010761.9	1.44832	0.0142631	AP000697.6	5.51863	0.0342513	ADD3-AS1	1.5266	0.0323896
AC093850.2	6.07283	0.000208729	AC010976.2	1.09258	0.0205899	AP000892.6	-3.71238	4.22248e-09	AF001548.6	-5.51244	1.80877e-08
AC104088.1	1.51366	0.0171557	AC011513.4	2.39674	0.0473151	AP001046.5	-2.12633	0.000228395	AF131217.1	-4.06654	4.24214e-06
AC104699.1	-2.44675	3.69342e-06	AC011523.2	-1.93684	0.0010601	AP001347.6	-3.15051	1.07871e-06	AGAP1-IT1	-1.47699	0.0366755
AC107081.5	1.77768	0.000145018	AC011899.9	-1.52927	0.000212431	AP001469.9	1.70188	0.0174229	AL022476.2	-1.9245	0.00129907
AC123023.1	6.02267	2.03681e-06	AC012146.7	-1.02794	0.0085722	AP006621.6	2.38372	0.0330997	AL133243.2	-1.14228	0.038473
AC137932.6	1.81134	0.0312846	AC012485.2	-1.12356	0.0303262	ARHGEF26-AS1	-2.64611	0.00461701	AP000593.7	4.77798	0.0138607
AC144831.1	-2.677	6.69035e-15	AC015849.19	1.12972	0.0266634	ATP1B3-AS1	-1.63844	0.0195407	AP000692.10	-1.97058	0.00603713
CTD-2396E7.11	-1.48154	1.23311e-09	AC016735.1	1.54116	0.0169842	B3GALT5-AS1	-3.85023	0.000708986	AP000692.9	2.67212	0.032639
AC144831.3	-2.61339	5.19213e-13	AC016735.2	4.23322	0.0208133	B4GALT1-AS1	-1.32499	0.0195407	AP000697.6	5.32266	0.0134229
AC156455.1	1.74513	0.020226	AC016831.7	2.06512	0.00767618	BBOX1-AS1	6.01317	0.0319377	AP000892.6	-3.94059	3.2763e-05
ADAMTS9-AS1	-1.77118	0.0100184	AC018359.1	5.43728	2.71955e-06	BCYRN1	1.83431	0.0190337	AP001046.5	-2.38271	0.00264551
ADAMTS9-AS2	-2.02824	3.813e-05	AC018766.4	1.06823	0.0492794	BLACAT1	5.10954	0.00117271	AP001347.6	-3.07466	6.44981e-05
AF064858.11	3.68314	0.0113337	AC018766.6	2.10501	0.01109	C14orf132	-2.94427	7.06007e-07	AP001469.9	1.82701	0.0279183
AF064858.6	2.06005	0.0272922	AC020571.3	-1.64292	0.00815236	C20orf166-AS1	-4.88616	7.48813e-15	AP001476.2	-1.73873	0.0303237
AF131217.1	-2.13832	1.046e-06	AC021218.2	1.90969	0.0114568	C2-AS1	5.97956	0.00151545	AP001627.1	-4.73023	8.72068e-07
AC009133.12	-1.18661	4.33933e-09	AC022819.3	1.38548	0.0369996	C6orf3	-1.72397	0.00105772	ASMTL-AS1	2.00364	0.043494
AFAP1-AS1	6.19689	0.017903	AC026202.3	-1.65275	0.0022614	CAPN10-AS1	1.96316	6.81071e-05	B3GALT5-AS1	-3.80884	0.0114612
AL133493.2	2.5639	0.0290381	AC027601.1	1.06776	0.0498564	CASC21	7.19629	0.00316881	B4GALT1-AS1	-1.79148	0.00685297
AL163953.2	2.98943	0.00035946	AC034220.3	-1.05305	0.000651152	CCAT1	2.39607	0.0434415	BBOX1-AS1	6.14905	0.0183476
AP000295.10	-1.78162	9.58492e-07	AC058791.1	2.22095	3.34363e-05	CCDC13-AS1	-1.82085	0.0102831	BCYRN1	1.81108	0.0179521
AP000439.3	-2.00817	8.57124e-07	AC064834.1	6.87012	0.00267452	CDKN2B-AS1	-3.79471	0.000853602	BLACAT1	4.72187	0.0114612
AP000695.4	2.77679	0.00042526	AC069513.4	1.43449	0.0180881	CECR7	-2.35871	0.00851452	C14orf132	-2.62795	0.00859272
LINC00863	-1.37108	1.3127e-08	AC072062.1	1.41426	0.0377173	CRNDE	3.70302	0.0102831	C20orf166-AS1	-4.50913	6.06108e-06
AP000695.6	2.30366	0.00293851	AC073254.1	-1.45817	1.65637e-06	CTA-315H11.2	4.397	0.00342373	C6orf3	-1.79188	0.00466894
AC073254.1	-1.45671	1.61126e-08	AC073283.4	-2.72202	1.80676e-10	CTA-984G1.5	2.13964	0.010359	CAPN10-AS1	2.13474	0.000391231
AP001610.9	-1.70899	7.49579e-05	AC073283.7	3.2927	0.000375657	CTB-129O4.1	2.01311	0.0460715	CASC18	-3.03712	0.00016344
AP001628.6	1.71062	0.0092	AC073333.8	1.50645	0.0238422	CTB-152G17.6	-1.12036	0.0455809	CASC19	2.53279	0.00477901
ATP2A1-AS1	1.89653	0.00166876	AC079145.4	2.80987	0.000611937	CTB-179K24.3	1.66093	0.0165311	CASC21	7.13711	2.8734e-07
B3GALT5-AS1	-4.03798	6.97124e-13	AC083884.8	2.39246	0.0385905	CTB-193M12.4	-3.09188	4.46347e-07	CCAT1	2.76952	0.00691929
B4GALT1-AS1	-2.04596	3.85401e-13	AC083900.1	-2.52922	2.71746e-06	CTB-36H16.2	-1.53012	0.0445956	CCAT2	3.94401	0.024698
BBOX1-AS1	4.54635	1.47853e-05	AC084809.2	-1.20047	0.00215415	CTB-43E15.2	5.32254	0.0250244	CCDC13-AS1	-2.35586	0.00106317
BLACAT1	4.96602	6.86412e-10	AC084809.3	-1.21736	0.0302505	CTC-203F4.2	-1.33455	0.0232869	CDIPT-AS1	4.89828	0.0128588
BX470102.3	2.52423	0.000104615	AC090587.4	-1.63145	0.00400354	CTC-205M6.5	-1.11624	0.047323	CDKN2B-AS1	-3.99598	0.00678253
C14orf132	-1.7987	0.000120278	AC090587.5	-1.70329	6.54349e-05	CTC-332L22.1	-1.6066	0.0272273	CECR7	-2.5752	0.00518446
C17orf77	4.49058	0.00903018	AC092171.2	1.45086	0.0179633	CTC-338M12.4	1.60825	0.0217978	CFLAR-AS1	-1.43172	0.0341756
C20orf166-AS1	-2.33003	0.000230851	AC092580.4	-2.72336	1.62519e-07	CTC-344H19.4	4.7905	0.0112717	CH17-360D5.1	-3.00442	4.20465e-05
C2-AS1	2.76747	0.00051328	AC092614.2	1.41694	0.00905691	CTC-378H22.2	-2.4078	0.00312889	CH17-360D5.2	-2.30292	0.01537
C2orf48	2.13866	0.000870528	AC093375.1	1.93515	0.0333718	CTC-428G20.6	-1.29227	0.0181968	CHRM3-AS2	-1.86774	0.0423548
RP1-317E23.3	-1.28068	1.26535e-07	AC093585.6	1.81667	0.0426543	CTC-435M10.12	2.22273	0.043972	CRNDE	3.49218	0.0118504
C5orf66-AS1	-2.17138	4.12692e-06	AC093620.5	1.55328	0.0109538	CTC-436P18.3	-2.34524	0.0160165	CTA-315H11.2	3.95782	0.00954821
C9orf163	1.60893	0.00195256	AC093627.10	-2.36897	9.54059e-07	CTC-510F12.7	-3.16637	4.29319e-10	CTA-984G1.5	2.02152	0.0319508
CASC11	1.54086	0.0153827	AC093673.5	1.24274	0.00570347	CTC-526N19.1	-1.65773	0.00960883	CTB-193M12.4	-3.40878	1.31394e-05
CASC15	1.81309	0.00162781	AC093901.1	1.12477	0.0482008	CTD-2006M22.2	-2.4657	0.00104895	CTB-41I6.2	-2.08568	0.0235099
NDUFA6-AS1	-1.15416	1.531e-07	AC104809.4	4.08578	0.0185169	CTD-2012K14.8	-1.6335	0.0340427	CTC-296K1.3	-3.59585	0.00286205
CASC16	-2.05176	1.41522e-06	AC107081.5	1.83099	0.000422417	CTD-2026K11.6	-1.30369	0.0365438	CTC-296K1.4	-3.80392	0.000666791
CASC19	5.07484	1.07219e-10	AC109826.1	-1.54357	0.00101099	CTD-2033D15.3	-2.8119	0.000585875	CTC-297N7.9	-3.31942	0.000102325
LPP-AS2	-1.17843	2.68972e-07	AC114730.3	-1.71998	0.000274395	CTD-2047H16.2	3.22166	0.0345567	CTC-332L22.1	-1.84859	0.0106764
CASC21	6.45696	2.75627e-06	AC116366.6	-1.04981	0.00165725	CTD-2054N24.2	-2.40294	0.001419	CTC-338M12.4	1.67363	0.022284
LINC01588	-1.32958	3.19094e-07	AC123023.1	6.16309	1.49545e-07	CTD-2147F2.1	6.92334	0.0274125	CTC-339F2.2	-1.95224	0.0124147
CCAT1	5.35009	4.78732e-13	AC137932.4	1.07233	0.00256661	CTD-2196E14.6	2.08473	0.00507406	CTC-378H22.2	-2.7849	0.000717173
AC002310.14	-1.41214	3.58651e-07	AC144652.1	1.06494	0.0374373	CTD-2227E11.1	3.50284	0.00304131	CTC-428G20.6	-1.47125	0.0181577
CCDC144NL-AS1	1.60408	0.0310325	AC144831.1	-2.90317	1.44313e-11	CTD-2228K2.7	3.94387	0.00701346	CTC-435M10.12	2.38537	0.0151346
CDKN2B-AS1	-5.49727	2.40621e-32	AC144831.3	-2.80227	1.35379e-10	CTD-2233K9.1	-1.22134	0.0445956	CTC-436P18.3	-2.96448	0.00126101
CRNDE	4.87415	5.81179e-09	AC145124.2	-1.57309	0.00213973	CTD-2269F5.1	-2.82014	8.55225e-07	CTC-463A16.1	-1.17289	0.0435045
CTA-126B4.7	2.89611	0.0110648	AC156455.1	1.69083	0.0156604	CTD-2278I10.4	2.32528	0.0455809	CTC-510F12.7	-3.19396	4.85002e-07
CTA-315H11.2	3.61367	2.17339e-05	AD000864.6	-1.28701	0.00584272	CTD-2308L22.1	-2.51571	0.00313317	CTC-526N19.1	-1.44313	0.0194061
RP11-977G19.11	-1.12565	6.94153e-07	ADAMTS9-AS1	-1.99556	0.00467986	CTD-2313J17.5	1.71718	0.0371655	CTD-2006M22.2	-2.84202	0.00106317
CTA-414D7.1	3.91091	0.00507481	ADAMTS9-AS2	-1.87053	0.000560276	CTD-2371O3.3	1.69052	0.0131542	CTD-2012K14.8	-1.92872	0.0140406
RP11-867G23.8	-1.35488	7.87885e-07	ADD3-AS1	1.15736	0.0179826	CTD-2373N4.3	-2.11672	0.000718915	CTD-2033D15.3	-2.83724	0.00106715
CTB-109A12.1	-2.06863	3.40738e-05	AF064858.11	3.80394	0.00708523	CTD-2396E7.11	-1.36477	0.0102831	CTD-2047H16.2	2.77872	0.0498512
CTB-113P19.1	3.4113	0.00887472	AF064858.6	2.02643	0.030335	CTD-2410N18.3	-1.36586	0.00503459	CTD-2054N24.2	-2.0435	0.0327417
CTB-186H2.3	-2.14842	8.51743e-08	AF127936.7	-1.04704	0.0183075	CTD-2521M24.6	2.20837	0.00998888	CTD-2147F2.1	6.9108	0.00678253
CTB-46B19.2	2.0542	0.032641	AF131217.1	-2.29864	1.07362e-05	CTD-2527I21.14	2.29258	0.02891	CTD-2196E14.6	2.12832	0.00612002
CTC-251D13.1	-1.58607	4.07576e-07	AFAP1-AS1	4.80928	0.0201724	CTD-2537I9.12	2.45503	0.00726539	CTD-2227E11.1	2.90424	0.00732824
CTC-273B12.10	2.89194	0.00085031	AGAP1-IT1	-1.86825	0.000113217	CTD-2537I9.13	2.17094	0.0291389	CTD-2228K2.7	3.32361	0.00346298
CTC-297N7.9	-3.49647	2.31649e-20	AL133493.2	3.71523	0.00691132	CTD-2540F13.2	2.66404	0.0166324	CTD-2233K9.1	-1.28095	0.0366755
CTC-378H22.2	-1.56884	0.00169679	AL163953.2	3.25588	0.000232567	CTD-2547G23.4	1.51144	0.015976	CTD-2269F5.1	-2.42245	0.0209468
CTC-428G20.6	-2.15792	6.04886e-19	AL591893.1	1.90166	0.0290183	CTD-2554C21.2	-2.3933	0.00651667	CTD-2278I10.4	2.3464	0.0121954
CTC-490G23.2	-2.65371	7.79358e-05	ALMS1-IT1	1.38755	0.0290828	CTD-2554C21.3	-2.11754	0.0136564	CTD-2313J17.5	1.67398	0.0220176
CTC-497E21.3	1.80419	0.0348959	ANKRD10-IT1	1.41912	0.0157985	CTD-2555O16.2	-1.41969	0.0149033	CTD-2369P2.8	-2.78588	0.000945956
CTC-510F12.3	2.42702	0.00035946	AP000230.1	-1.38411	0.0093716	CTD-2561B21.8	-1.22086	0.0423067	CTD-2371O3.3	1.6751	0.0187177
CTC-529P8.1	3.4031	0.000370278	AP000295.10	-1.66691	0.000686487	CTD-2562G15.3	2.26909	0.017107	CTD-2373N4.3	-2.32388	0.00682995
CTC-558O2.1	-2.66169	5.14649e-09	AP000439.3	-1.9441	4.87867e-06	CTD-2562J17.6	-1.57558	0.00279126	CTD-2385L22.2	-3.78419	0.000415115
CTD-2006K23.1	2.53613	0.0269983	AP000692.10	-1.53643	0.000131389	CTD-2574D22.3	1.99031	0.00248325	CTD-2396E7.11	-1.4039	0.0110075
CTD-2033A16.3	2.06976	0.00853513	AP000692.9	1.3728	0.0151353	CTD-2574D22.4	1.25094	0.0275537	CTD-2410N18.3	-1.18541	0.0422783
CTD-2033C11.1	-1.54255	3.42927e-05	AP000695.4	2.66723	0.00143693	CTD-2583A14.8	1.60298	0.0340427	CTD-2521M24.6	2.20872	0.0268542
CTD-2047H16.2	3.5284	0.00028438	AP000695.6	2.28063	0.00898321	CTD-2588E21.1	-2.42638	0.00109404	CTD-2527I21.14	2.14626	0.0480351
CTD-2116N20.1	1.90055	0.0084294	AP000704.5	1.248	0.0162315	CTD-2619J13.17	-1.77566	0.000378212	CTD-2537I9.12	2.49285	0.0057918
CTD-2147F2.1	4.6648	0.000486788	AP000892.6	-1.22831	0.0421524	CTD-2649C14.2	2.97288	0.000249294	CTD-2537I9.13	2.1538	0.0366755
CTD-2171N6.1	3.96512	0.00130036	AP001065.15	2.7027	0.0460482	CTD-3064M3.4	5.40074	0.029097	CTD-2540F13.2	2.57557	0.0259438
AC034220.3	-1.16382	2.5186e-06	AP001412.1	1.12803	0.0286833	CTD-3128G10.6	1.64188	0.0160165	CTD-2547G23.4	1.5178	0.0323729
CTD-2184C24.2	-1.54263	3.16399e-05	AP001469.9	1.32369	0.000448182	CTD-3157E16.1	-2.16589	0.00430924	CTD-2555O16.2	-1.47639	0.0446783
CTD-2227E11.1	1.89537	0.000649462	AP001610.9	-1.60464	0.00189042	CTD-3157E16.2	-2.11864	0.00497312	CTD-2562G15.3	2.20287	0.0223892
CTD-2269F5.1	-2.55835	5.11718e-11	AP001619.2	1.39691	0.0393358	CTD-3184A7.4	2.13623	0.00998888	CTD-2562J17.6	-1.83102	0.00383836
CTD-2306A12.1	-1.65192	0.000524964	AP001628.6	1.86392	0.0158709	CTD-3195I5.3	2.31713	0.00974613	CTD-2574D22.3	2.03258	0.00204454
CTD-2325P2.4	1.66231	0.0230358	AP001631.9	2.27862	0.0152544	CTD-3203P2.3	-1.71845	0.00540761	CTD-2574D22.4	1.19567	0.0200188
ST20-AS1	-1.04552	2.923e-06	ASMTL-AS1	1.20829	0.0243614	CTD-3216D2.5	4.25793	0.000450394	CTD-2583A14.8	1.38578	0.00934715
CTD-2349P21.10	1.70029	0.02651	ATP2A1-AS1	1.93451	0.00469493	CTD-3222D19.12	2.38543	0.000208884	CTD-2588E21.1	-2.30631	0.00286205
CTD-2349P21.3	2.51661	0.0149372	B3GALT5-AS1	-4.18562	2.25179e-08	CYP4A22-AS1	2.85696	0.00476502	CTD-2589M5.4	-2.27718	0.0349088
PSMG3-AS1	-1.25155	3.51753e-06	B4GALT1-AS1	-2.03807	5.08555e-11	ELFN1-AS1	4.41923	0.0114666	CTD-2619J13.17	-1.78099	0.0158071
CTD-2349P21.5	2.42556	0.0240924	BBOX1-AS1	4.61006	1.29832e-05	EPB41L4A-AS2	-2.41646	9.47837e-05	CTD-2639E6.9	-1.48808	0.0133866
CTD-2357A8.3	3.58192	0.000143087	BLACAT1	5.38502	1.25526e-08	FAM222A-AS1	2.85558	0.0303608	CTD-2649C14.2	3.07265	0.00179873
CTD-2382E5.6	1.59055	0.0224379	BX470102.3	2.53017	0.000213645	FAM66C	-1.77992	0.0103768	CTD-3064M3.4	6.0227	0.0162866
CTD-2527I21.14	2.22211	4.65131e-05	BZRAP1-AS1	1.47177	0.00184327	FAM83H-AS1	2.71669	0.000641534	CTD-3128G10.6	1.62947	0.0209565
CTD-2529O21.1	4.67911	4.10426e-07	C14orf132	-1.85409	0.000147709	FENDRR	-2.90763	1.21324e-09	CTD-3131K8.3	2.22101	0.0478349
CTD-2537I9.12	1.94703	0.00263954	C17orf77	3.98201	0.00710003	FEZF1-AS1	10.579	0.010783	CTD-3184A7.4	2.05584	0.0109943
CTD-2540F13.2	1.73598	0.00820046	C20orf166-AS1	-2.28283	0.00100287	FGF14-AS2	-2.96843	6.33339e-06	CTD-3195I5.3	2.46578	0.00834525
DNMBP-AS1	-1.22711	4.9e-06	C2-AS1	2.81415	0.000279548	FIRRE	5.20801	0.0422545	CTD-3203P2.3	-1.58658	0.0111388
RP11-817O13.8	-1.29447	4.9e-06	C2orf48	2.82876	0.000594708	FLJ21408	1.61481	0.0317657	CTD-3214H19.6	2.8294	0.0410505
CTD-2541M15.1	-1.78167	8.29254e-09	C5orf66	1.18803	0.00122489	FLJ27354	-1.53161	0.0148154	CTD-3216D2.5	4.21926	0.000817117
CTD-2562J17.6	-1.66701	2.57201e-08	C5orf66-AS1	-1.99766	4.72776e-05	FLJ31104	-2.27528	1.21457e-05	CTD-3222D19.12	2.50042	0.00148019
CTD-2566J3.1	-1.76525	0.0221358	C9orf163	1.72703	0.00457665	FOXP4-AS1	2.31915	0.00663899	CYP1B1-AS1	-1.64078	0.021585
CTD-2588E21.1	-2.4162	2.66522e-10	CAPN10-AS1	1.25414	6.54349e-05	GAS6-AS1	3.78683	0.0342052	CYP4A22-AS1	2.75416	0.0216707
CTD-2653D5.1	2.31727	0.00858003	CASC11	1.59626	0.00909208	GNG12-AS1	-2.0425	5.98145e-05	DGCR11	-1.24943	0.0437427
CTD-3014M21.1	1.66435	0.00838928	CASC15	1.87353	0.000652233	GSN-AS1	-1.63071	0.0118679	ELFN1-AS1	4.40496	0.00439655
CTD-3035D6.2	1.62822	0.0479845	CASC19	4.99991	2.51632e-07	HAGLR	-2.75557	0.00345357	EPB41L4A-AS2	-2.42369	0.000321772
LINC00961	-1.40993	6.89032e-06	CASC21	6.44989	1.10801e-07	HAND2-AS1	-6.22014	1.75516e-17	FAM222A-AS1	3.26801	0.00249891
CTD-3064M3.7	3.12098	0.000211964	CCAT1	5.37365	1.60386e-10	HHIP-AS1	-1.58681	0.0348288	FAM83H-AS1	3.03342	0.00129907
CTD-3128G10.7	2.42638	0.0187742	CCDC144NL-AS1	2.12987	0.0193588	HM13-IT1	2.25352	0.0155277	FENDRR	-2.92879	0.000999086
AC009404.2	1.49133	7.4316e-06	CDIPT-AS1	2.36598	0.0172005	INAFM2	-2.93222	1.18406e-13	FEZF1-AS1	10.022	0.0328361
CTD-3157E16.1	-1.82041	5.66908e-05	CDKN2B-AS1	-5.59652	1.69829e-13	JMJD1C-AS1	-2.23819	3.47462e-06	FGF14-AS2	-2.7435	0.000211239
RP11-84A14.4	-1.41888	8.8539e-06	CH17-360D5.1	-1.43386	0.0208012	KB-68A7.1	-3.19494	4.19612e-08	FIRRE	4.86075	0.0383881
CTD-3157E16.2	-1.72611	0.000172773	CRNDE	4.7955	3.73914e-07	KCNQ1OT1	1.91885	0.0251074	FLJ27354	-1.86908	0.00494918
RP11-680F8.3	-1.4707	9.23694e-06	CTA-126B4.7	2.12003	0.0405086	KIAA0125	-2.41116	0.0163728	FLJ31104	-2.40307	0.00107772
SNHG20	1.07894	9.4853e-06	CTA-217C2.2	1.47971	0.0216369	LA16c-358B7.3	1.72533	0.0160165	FOXD3-AS1	-3.87087	3.27382e-05
RP11-703I16.1	-1.44797	9.52615e-06	CTA-315H11.2	3.7605	1.41352e-06	LEF1-AS1	2.09399	0.0435896	FOXP4-AS1	2.61737	0.00721459
CTD-3184A7.4	1.67005	0.000156014	CTB-109A12.1	-1.53097	0.0202419	LENG8-AS1	1.5992	0.00397602	GNG12-AS1	-1.87042	0.000801449
LINC00324	-1.45076	9.68581e-06	CTB-171A8.1	-1.09242	0.00901793	LIFR-AS1	-3.43543	7.23442e-09	GS1-124K5.3	1.53089	0.0294562
CTD-3193O13.12	1.64743	0.00429338	CTB-175E5.7	-1.4524	0.00032772	LINC00087	-2.06856	0.000184238	GSN-AS1	-1.74423	0.0200414
CTD-3203P2.3	-1.7352	6.03752e-07	CTB-193M12.5	1.07188	0.00265835	LINC00092	-2.97015	3.40246e-06	HAGLR	-3.25345	0.00253366
CTD-3214H19.6	1.50814	0.0214043	CTB-46B19.2	1.84262	0.0354786	LINC00174	1.68516	0.0126314	HAGLROS	-2.07327	0.0480351
CTD-3216D2.5	2.74083	5.09405e-06	CTB-47B11.3	-1.36193	0.0340633	LINC00294	-1.41758	0.000142905	HAND2-AS1	-6.16476	9.48239e-06
CYP1B1-AS1	-1.88378	1.39792e-07	CTC-205M6.5	-1.32069	0.000342095	LINC00520	-2.93286	0.00303648	HID1-AS1	-2.08472	0.0207595
CYP4A22-AS1	2.50141	7.63526e-06	CTC-251D13.1	-1.50725	3.63138e-05	LINC00578	-2.09177	0.0236524	HM13-IT1	2.13265	0.0378804
DGCR5	1.89752	0.0360421	CTC-273B12.10	3.1917	0.00036083	LINC00618	3.8386	0.0211216	IL12A-AS1	-2.50982	0.00128247
TP53TG1	-1.33627	1.40949e-05	CTC-296K1.3	-1.60874	0.00778491	LINC00641	-2.49303	5.01062e-09	INAFM2	-2.85651	1.49265e-06
RP11-490M8.1	-1.37306	1.47501e-05	CTC-332L22.1	-1.27281	0.00820218	LINC00659	6.442	0.0113178	JMJD1C-AS1	-2.23889	0.000887523
CTD-2288F12.1	-1.49146	1.47501e-05	CTC-378H22.2	-1.72957	0.00419354	LINC00675	-1.92003	0.00568291	KB-1208A12.3	1.42663	0.0414544
DKFZp434J0226	2.06362	0.042013	CTC-428G20.6	-2.25755	1.15833e-09	LINC00685	2.85015	0.0102831	KB-68A7.1	-3.34772	0.000120532
DLEU7-AS1	1.77222	0.0117021	CTC-435M10.12	1.21585	0.0133444	LINC00858	6.09119	0.0111206	KCNQ1OT1	1.97084	0.0366755
RP11-727F15.12	-1.07036	1.55223e-05	CTC-490G23.2	-2.94717	0.000406174	LINC00863	-1.3567	0.0102831	KIAA0125	-2.80826	0.0215433
RTCA-AS1	-1.46881	1.6233e-05	CTC-497E21.3	1.95481	0.0101494	LINC00877	-2.86131	6.46725e-05	LA16c-358B7.3	1.45472	0.0360079
RP11-164P12.5	-1.15143	1.6697e-05	CTC-510F12.3	2.88285	0.000275096	LINC00882	-1.91205	0.0454563	LA16c-361A3.3	2.18423	0.0465359
DLG1-AS1	-1.92915	2.60449e-06	CTC-548K16.1	-1.37458	0.0360242	LINC00883	-1.5686	0.0179012	LENG8-AS1	1.65592	0.00681745
XXbac-BPG299F13.17	-1.17622	1.80318e-05	CTC-550B14.6	1.87584	0.0228892	LINC00894	1.96276	0.0343554	LIFR-AS1	-2.68342	0.00839872
RP11-635N19.1	-1.33183	1.80318e-05	CTC-558O2.1	-2.73158	1.98546e-06	LINC00896	3.48773	0.0297846	LINC00087	-1.61024	0.0187901
DLGAP1-AS2	2.40101	6.96027e-07	CTD-2006M22.2	-1.50045	0.00913954	LINC00925	-2.12234	0.00998888	LINC00092	-3.14232	0.000184173
DSCR9	1.9227	0.00308433	CTD-2014D20.1	2.67881	0.0195905	LINC00936	-2.26733	6.24683e-10	LINC00174	1.83351	0.0179521
DUXAP8	3.39466	0.00381161	CTD-2020K17.3	1.32193	0.0162941	LINC01082	-3.27098	1.3918e-05	LINC00261	-2.04312	0.0437473
RP11-532F12.5	-1.21712	1.87659e-05	CTD-2024F21.1	1.9403	0.0157421	LINC01101	6.736	0.0405666	LINC00265	1.3802	0.0327417
EGFR-AS1	-2.40823	0.00118545	CTD-2026K11.4	-1.32669	0.000526337	LINC01128	-1.14088	0.00120047	LINC00294	-1.34452	0.00286205
SNHG12	1.30172	2.07927e-05	CTD-2033A16.3	2.23136	0.00147351	LINC01135	-2.59055	2.19711e-05	LINC00336	2.72994	0.0385124
ELFN1-AS1	4.9078	2.00479e-08	CTD-2033C11.1	-1.36804	0.00172355	LINC01140	-2.58148	7.74182e-05	LINC00460	5.02277	0.0154878
ENO1-IT1	2.19381	0.00796393	CTD-2047H16.2	3.45827	0.000663277	LINC01160	-2.94452	0.0005723	LINC00484	-1.71934	0.0391209
XXbac-BPG181B23.7	-1.41047	2.18653e-05	CTD-2054N24.2	-1.75604	0.000340027	LINC01183	2.29517	0.0377294	LINC00520	-3.29668	0.00484367
RP11-158I9.8	-1.2946	2.22458e-05	CTD-2116N20.1	1.73388	0.0228516	LINC01186	2.52104	0.0250244	LINC00618	3.74694	0.00439655
EPB41L4A-AS2	-1.69509	0.00014235	CTD-2134A5.4	-1.02927	0.00570347	LINC01197	-2.04305	0.00403004	LINC00641	-2.77831	2.8734e-07
EPHA1-AS1	2.1305	0.0284275	CTD-2147F2.1	4.77258	0.000130545	LINC01215	-3.21546	6.47204e-06	LINC00659	6.6044	0.00249891
EXTL3-AS1	2.04966	0.00079828	CTD-2171N6.1	5.10247	0.00234789	LINC01232	2.6807	0.0014782	LINC00675	-1.68259	0.019449
FALEC	1.52099	0.0187742	CTD-2184C24.2	-1.7311	3.66144e-05	LINC01234	8.05208	0.0485639	LINC00685	2.74849	0.0148913
FAM222A-AS1	3.68127	1.23138e-06	CTD-2192J16.26	1.49087	0.0350933	LINC01311	2.29908	0.0150259	LINC00689	-2.53695	0.0169247
FAM83H-AS1	2.62965	4.1291e-08	CTD-2196E14.6	1.41878	0.000702841	LINC01342	3.31202	0.00540879	LINC00858	6.27529	0.00249891
KCNJ2-AS1	-1.3717	2.65105e-05	CTD-2227E11.1	2.09374	0.000285044	LINC01355	1.63173	0.0454904	LINC00863	-1.26766	0.00341013
FEZF1-AS1	8.76294	5.96643e-06	CTD-2260A17.1	-1.03253	0.00923346	LINC01356	3.49119	0.002502	LINC00877	-2.88104	0.000197388
FGF14-AS2	-1.80731	5.43282e-05	CTD-2267D19.3	-1.3631	0.000130745	LINC01426	4.44234	0.0209807	LINC00882	-2.29066	0.0140474
FIRRE	5.6071	1.82412e-05	CTD-2269F5.1	-2.32241	1.15933e-05	LINC01475	-3.87403	2.67834e-11	LINC00894	2.03864	0.0422783
FLJ16779	2.76995	0.0309639	CTD-2278I10.4	1.41412	0.00263589	LINC01555	4.63218	0.0224945	LINC00908	-3.24004	0.000239039
RP11-158H5.7	-1.08071	3.39696e-05	CTD-2288F12.1	-1.61257	0.00012404	LINC01569	1.58693	0.0200687	LINC00936	-2.26857	1.02021e-05
RP1-30M3.6	-1.21266	3.40738e-05	CTD-2325P2.4	1.65067	0.0326531	LINC01572	2.31993	0.00236185	LINC00950	-1.72684	0.0147602
INAFM2	-1.17506	3.40738e-05	CTD-2341M24.1	-1.44189	0.00488898	LINC01573	-2.40161	0.000290436	LINC00959	-1.32886	0.0485579
FLJ22763	-2.77484	1.43146e-07	CTD-2349P21.10	1.45819	0.00334812	LINC01579	-2.09985	0.0299919	LINC00961	-1.35332	0.0319508
FOXP4-AS1	1.95503	6.73798e-05	CTD-2349P21.3	2.29068	0.0207236	LINC01588	-1.27089	0.0120788	LINC01013	-2.15045	0.0293888
SNHG3	1.48418	3.44988e-05	CTD-2349P21.9	1.00076	0.0266282	LL0XNC01-7P3.1	1.5794	0.0139995	LINC01055	-3.2643	3.24258e-05
GAS6-AS1	3.40384	5.66908e-05	CTD-2353F22.1	-1.27152	0.0385905	LLNLR-246C6.1	2.057	0.0212134	LINC01082	-3.3229	0.00106317
GATA2-AS1	3.10022	0.00059443	CTD-2357A8.3	3.73411	0.000531731	LOH12CR2	-1.43488	0.0272444	LINC01128	-1.1581	0.0385611
GNG12-AS1	-1.69957	1.15284e-09	CTD-2376I4.2	-1.28109	0.00085667	LPP-AS2	-1.0852	0.0119857	LINC01135	-2.75482	0.000568644
H19	4.21028	0.00776537	CTD-2382E5.6	1.51924	0.0327844	MAFG-AS1	2.89111	0.000211461	LINC01140	-2.47153	0.00333191
LINC00936	-1.05689	4.21338e-05	CTD-2396E7.11	-1.54126	5.60213e-07	MAGI2-AS3	-2.2253	0.000751463	LINC01183	2.20712	0.0363922
HAGLR	-2.3601	2.65328e-06	CTD-2410N18.3	-1.22349	0.000339735	MAMDC2-AS1	-1.66802	0.0319377	LINC01197	-2.06607	0.0304409
HAND2-AS1	-3.19398	4.00268e-08	CTD-2410N18.4	1.54318	0.0165706	MBNL1-AS1	-3.82622	5.52615e-14	LINC01207	-2.11917	0.0414544
HEXA-AS1	-1.53374	1.73557e-05	CTD-2527I21.14	2.36827	6.79774e-05	MGC16275	-1.94072	0.000202473	LINC01215	-3.70873	0.000119276
HYMAI	1.91311	0.0257732	CTD-2529O21.1	4.86731	1.69595e-06	MGC32805	7.73218	0.000641534	LINC01232	2.53659	0.00233518
ID2-AS1	-2.37821	1.51375e-10	CTD-2537I9.12	1.8564	0.000184976	MIR143HG	-3.74289	2.40353e-12	LINC01234	8.49637	0.0107931
IGFBP7-AS1	3.34445	0.0164059	CTD-2540F13.2	2.09586	0.0159849	MIR17HG	2.91911	0.010972	LINC01267	5.06995	0.0281153
INHBA-AS1	2.77277	0.00341273	CTD-2541M15.1	-2.07992	1.67033e-09	MIR22HG	-2.34494	2.46524e-06	LINC01311	2.34723	0.0175087
KANSL1-AS1	-1.63196	9.05857e-05	CTD-2541M15.3	-1.85361	0.000139396	MIR4435-1HG	1.80958	0.0403723	LINC01314	-3.57205	0.000321772
SRP14-AS1	-1.01049	5.03642e-05	CTD-2547G23.4	1.23313	0.00057467	MIR4697HG	-2.64493	0.00200504	LINC01342	3.1113	0.00333191
KB-1125A3.12	1.83832	0.00288037	CTD-2547H18.1	-2.44543	0.000616504	MIR497HG	-3.31896	1.37383e-12	LINC01348	1.8643	0.0338568
KBTBD11-OT1	-2.13039	2.50065e-10	CTD-2547L24.3	-1.8956	1.29832e-05	MIR503HG	4.08075	0.00995044	LINC01356	3.95105	0.00106715
DDX11-AS1	1.49516	5.19838e-05	CTD-2561B21.8	-1.26082	0.000303133	MLLT4-AS1	1.68158	0.029097	LINC01426	3.91266	0.0332586
KCNMB2-AS1	3.86054	0.00405624	CTD-2562J17.6	-1.94954	4.77911e-11	MNX1-AS1	2.36109	0.00513904	LINC01475	-3.5969	9.10958e-05
KCNQ1OT1	2.41743	0.00487276	CTD-2566J3.1	-2.32716	0.000285044	NPSR1-AS1	7.95035	0.0280722	LINC01550	-2.7329	0.0142343
KIAA0125	-2.78741	2.80797e-07	CTD-2588E21.1	-2.54345	1.57812e-08	NPTN-IT1	-1.60724	0.0118679	LINC01555	3.92101	0.0128588
LA16c-325D7.1	3.29256	0.000407769	CTD-2619J13.13	3.3726	0.00253934	NR2F2-AS1	-1.80957	0.0223267	LINC01559	-2.01172	0.00670118
LA16c-329F2.2	1.84969	0.00152564	CTD-2619J13.17	-1.4297	8.07245e-05	OXCT1-AS1	-2.1119	0.00752599	LINC01569	1.71352	0.032213
LA16c-358B7.4	1.91887	0.00466105	CTD-2639E6.9	-1.49671	7.68326e-06	PCAT1	2.60896	0.0294735	LINC01572	2.40189	0.00146248
LA16c-380H5.4	6.28666	0.00432756	CTD-2649C14.2	1.17267	0.0158148	PCED1B-AS1	-1.44707	0.039479	LINC01573	-2.96553	3.71111e-05
LEF1-AS1	1.99523	0.000994235	CTD-2651B20.3	-1.39497	0.00953804	PDCD4-AS1	-1.24953	0.00597098	LINC01588	-1.36512	0.0244595
RP4-639F20.1	-1.40189	5.92692e-05	CTD-2653D5.1	2.36851	0.00705881	PDX1-AS1	7.40644	0.00302988	LL0XNC01-7P3.1	1.56512	0.0205225
CTD-2561B21.8	-1.3137	6.08576e-05	CTD-3010D24.3	-1.16417	0.00770925	PP14571	-2.52815	0.0250244	LOH12CR2	-1.6894	0.000937443
LIFR-AS1	-1.74806	0.000270556	CTD-3014M21.1	1.67649	0.00135541	PRMT5-AS1	1.97724	0.0440342	MAFG-AS1	2.88729	0.000104538
JMJD1C-AS1	-1.38074	6.58309e-05	CTD-3051D23.4	1.20815	0.0332942	PRR7-AS1	2.08718	0.0213829	MAMDC2-AS1	-2.12695	0.00283672
LINC00092	-2.83127	2.37634e-17	CTD-3064M3.7	3.76449	0.000471104	PTGES2-AS1	4.68769	0.000718915	MBNL1-AS1	-3.97539	4.78147e-07
RP11-74E22.3	-1.38956	6.73312e-05	CTD-3065J16.6	1.56093	0.0431803	PTOV1-AS2	1.55068	0.0400146	MEF2C-AS1	-3.91656	5.07957e-06
LINC00294	-1.56356	8.63831e-17	CTD-3138B18.6	1.37988	0.027333	PVT1	2.41501	0.000739195	MGC16275	-1.82304	0.000682569
LINC00323	1.68837	0.0419512	CTD-3157E16.1	-1.65344	0.000688629	PWAR5	-2.36	0.0187301	MGC32805	7.43619	2.8768e-05
AC009303.2	-1.04698	7.21729e-05	CTD-3157E16.2	-1.73112	0.000148982	PWAR6	-2.38115	0.0187301	MIR143HG	-3.89586	9.50145e-07
LINC00346	1.92836	0.000668389	CTD-3184A7.4	1.75116	7.48841e-06	RFPL1S	-2.35539	0.00272	MIR17HG	2.89265	0.00388848
CTD-2619J13.17	-1.28076	7.47449e-05	CTD-3193O13.12	1.46067	0.0229506	RHPN1-AS1	2.265	0.0185589	MIR222HG	-1.46154	0.00294132
LINC00460	6.66926	2.58615e-05	CTD-3203P2.3	-1.90571	2.8799e-06	RNF139-AS1	1.35555	0.0443762	MIR22HG	-2.39682	8.01548e-05
LINC00483	-2.35558	1.95022e-11	CTD-3214H19.6	2.07586	0.0167755	RP11-1000B6.3	-2.13351	0.00541428	MIR4435-1HG	1.54763	0.0223892
LINC00570	-1.97603	6.58309e-05	CTD-3216D2.5	2.81281	2.31068e-06	RP11-1007O24.3	-1.15343	0.0111311	MIR4697HG	-2.41887	0.0081352
LINC00618	2.45209	0.00225522	CTD-3222D19.12	1.15745	0.000717827	RP11-1029J19.4	2.94055	0.0340427	MIR497HG	-3.30859	5.47756e-05
LINC00624	1.55803	0.0184157	CTD-3252C9.4	1.33917	0.00176327	RP11-102C16.3	-1.90323	0.027574	MIR503HG	4.86312	0.0175589
RP11-199F11.2	1.47368	8.43165e-05	CYB561D2	-1.05655	0.00262036	RP11-102K13.5	-5.48278	1.54639e-22	MLLT4-AS1	1.5558	0.0152687
LINC00659	5.26496	1.87659e-05	CYP1B1-AS1	-2.1423	2.40769e-07	RP11-102N12.3	-2.69954	3.88089e-06	MNX1-AS1	2.71412	0.00685297
SNHG16	1.11159	8.54303e-05	CYP4A22-AS1	2.36676	0.000633897	RP11-1069G10.1	-4.0016	2.63565e-15	MRGPRF-AS1	-2.86139	0.000915989
LINC00675	-2.30007	4.95441e-12	DCUN1D2-AS	1.27571	0.0493501	RP11-1070N10.3	-2.60872	0.0018524	NPSR1-AS1	8.25567	0.0379116
RP11-774O3.3	-1.4187	8.57554e-05	DDX11-AS1	1.56053	0.00032772	RP11-108K3.1	4.76088	0.00295451	NPTN-IT1	-1.77119	0.0118504
LINC00704	-1.67109	0.00858003	DGCR5	2.40739	0.0409784	RP11-108K3.2	6.016	0.00259062	NR2F2-AS1	-1.72438	0.0458106
LINC00858	6.49653	6.37686e-06	DLEU2	1.25276	0.0144366	RP11-111M22.4	2.77376	0.0258777	OXCT1-AS1	-2.23919	0.00682995
SUCLG2-AS1	-1.32072	8.69079e-05	DLEU7-AS1	2.17215	0.00860717	RP11-1143G9.5	6.86517	0.0134645	PCED1B-AS1	-1.71711	0.0341756
LINC00892	-1.69613	0.000122953	DLG1-AS1	-2.03129	5.08692e-05	RP1-111C20.4	-1.38056	0.0479228	PDCD4-AS1	-1.50126	0.00467647
LINC00894	1.71154	0.00155283	DLG5-AS1	1.12136	0.0382808	RP11-1260E13.4	-2.63124	0.000119142	PDX1-AS1	7.49604	0.00721459
RP11-164P12.4	-1.38109	9.84527e-05	DLGAP1-AS2	2.14626	6.61215e-06	RP11-1275H24.2	2.2978	0.0360996	PRR34-AS1	-1.27324	0.0476737
RP11-680A11.5	1.33157	0.000101494	DLGAP4-AS1	1.53505	0.00174033	RP11-129M16.4	-1.36226	0.0350334	PRR7-AS1	1.95357	0.0463118
RP11-276H7.3	-1.43395	0.000101944	DLX6-AS1	4.43955	0.00885482	RP11-132A1.4	3.36143	0.0294939	PTGES2-AS1	4.47342	0.00148019
LINC00087	-1.49075	0.00010215	DNMBP-AS1	-1.20986	0.0013857	RP11-135A1.2	2.41708	0.0118679	PTOV1-AS2	1.44913	0.0228682
LINC00896	1.86932	0.00882314	DSCR9	1.95267	0.00106638	RP11-138J23.1	7.5115	0.00445188	PVT1	2.3459	0.00113162
LINC00920	1.89631	0.015588	DSG2-AS1	-1.01097	0.00178402	RP11-148K1.12	1.98347	0.0165371	RAP2C-AS1	-1.33761	0.0361074
LINC00941	4.63566	0.00225444	DUXAP8	3.99381	0.000804336	RP11-150O12.1	3.50242	0.00475286	RASSF8-AS1	-1.71629	0.040018
LINC00996	-1.95245	2.99269e-06	EGFR-AS1	-2.33938	0.0112014	RP11-150O12.6	4.09737	0.00551573	RHPN1-AS1	2.72736	0.0223892
LINC01082	-2.29115	1.12212e-06	ELFN1-AS1	5.2006	1.26125e-07	RP11-155D18.13	-1.80623	0.0109618	RNF139-AS1	1.4419	0.0360367
LINC01124	2.691	0.000873955	EPB41L4A-AS2	-1.72623	0.000231788	RP11-158L12.4	1.44602	0.0283555	RP11-1000B6.3	-2.22634	0.0142343
RP11-134L10.1	-1.39109	0.000119875	EXTL3-AS1	1.97464	0.00931085	RP11-160O5.1	-1.76634	0.00326195	RP11-1007O24.3	-1.16521	0.0349088
LINC01133	-2.2283	2.66522e-10	FALEC	1.64284	0.0102602	RP11-166D19.1	-2.1968	0.0226205	RP11-102C16.3	-1.89453	0.0379116
RP11-517I3.2	-1.23658	0.000121326	FAM157A	1.80744	0.0340234	RP11-175K6.1	-2.01819	0.00200504	RP11-102K13.5	-5.21569	3.29162e-08
LINC01135	-1.92894	7.32592e-08	FAM222A-AS1	3.58683	1.06428e-05	RP11-182J1.17	-1.96053	0.00171914	RP11-102N12.3	-2.13254	0.00116182
LINC01140	-1.76941	5.20847e-05	FAM83H-AS1	2.66825	4.92529e-07	RP11-186F10.2	4.08448	0.0265597	RP11-1069G10.1	-4.05087	1.80877e-08
LINC01146	2.70501	0.0134221	FENDRR	-1.5828	5.05832e-05	RP11-186N15.3	2.07612	0.00141874	RP11-1070N10.3	-2.46877	0.0200188
LINC01186	1.9924	0.000472904	FEZF1-AS1	8.37532	9.35273e-05	RP11-18H21.1	-2.62411	0.000340253	RP11-108K3.1	4.64132	0.0099212
CTD-2639E6.9	-1.34244	0.000124163	FGF14-AS2	-1.43199	0.00392865	RP1-118J21.25	2.7157	0.0410051	RP11-108M9.3	-3.00419	0.000439416
LINC01234	7.48912	0.000775344	FIRRE	5.98476	3.93562e-05	RP11-199F11.2	1.8353	0.0156356	RP11-1090M7.1	-3.65656	1.50816e-05
LINC01268	-1.5109	2.51407e-05	FLJ16779	2.9022	0.0114568	RP11-203J24.9	-2.14114	0.0264048	RP11-111M22.4	2.44081	0.00795056
LINC01269	3.43761	0.00188952	FLJ22763	-2.89907	6.49035e-07	RP11-210M15.2	-2.63551	0.0272273	RP11-1134I14.8	-2.02185	0.0405364
LINC01270	1.95919	0.000893157	FLJ27354	-1.00318	0.0376966	RP11-216L13.19	2.52736	0.0351727	RP11-1143G9.5	5.94908	0.00341013
LINC01272	2.30811	8.43165e-05	FLJ31104	-1.73339	3.76934e-06	RP11-219E7.1	-1.95165	0.0101095	RP1-111C20.4	-1.50609	0.0337754
RP5-943J3.2	-1.23114	0.00014235	FOXP4-AS1	2.08684	0.0001387	RP11-227H15.5	3.42046	0.0120017	RP11-1260E13.4	-2.19966	0.0352864
LINC01273	2.03635	0.00232114	FTX	1.29565	0.0385787	RP11-230B22.1	-1.87079	0.00968213	RP11-1275H24.2	2.24065	0.0114612
LINC01285	1.80602	0.0128893	GABPB1-AS1	1.17016	0.0187349	RP11-244O19.1	-1.76965	0.000533918	RP11-129M16.4	-1.68865	0.00928543
CYB561D2	-1.18067	0.000143087	GAS5-AS1	-1.01052	0.00293365	RP11-254F7.2	-1.42767	0.00497312	RP11-12M5.3	-3.06419	0.000322529
LINC01301	1.985	0.0316295	GAS6-AS1	3.90449	1.06428e-05	RP11-261P13.6	5.53194	0.00176478	RP11-132A1.4	3.60126	0.00249891
RP4-669P10.20	-1.36392	0.000145018	GATA2-AS1	3.37878	0.000166251	RP11-264B17.2	1.65908	0.0339843	RP11-135A1.2	2.05728	0.0406997
FLJ31104	-1.41388	0.000145018	GHc-857G6.7	1.23648	0.0498451	RP11-264B17.4	1.84574	0.00960883	RP11-135F9.3	-1.01442	0.03768
LINC01315	1.95345	0.000529387	GNG12-AS1	-1.65331	1.34841e-06	RP11-266K4.14	-2.72077	7.20501e-05	RP11-138J23.1	7.89195	0.000576307
LINC01348	1.8395	0.0325933	GS1-124K5.3	1.05852	0.0198668	RP11-276H7.2	-1.49019	0.0101095	RP11-141M1.3	-1.98009	0.0123474
CAPN10-AS1	1.06794	0.000146684	GS1-124K5.4	1.1945	0.00807914	RP11-276H7.3	-1.47682	0.0225698	RP11-148K1.12	1.84057	0.0316888
MIR4435-1HG	1.28383	0.000151874	GS1-166A23.2	-1.37424	0.00196242	RP11-282O18.3	-1.02624	0.0440342	RP11-150O12.1	3.32918	0.00129907
CTB-175E5.7	-1.15664	0.000152432	GS1-293C5.1	1.64043	0.0339088	RP11-283G6.3	-2.44673	0.00161147	RP11-150O12.6	3.6668	0.0018694
LINC01356	2.14052	0.000694399	GTF3C2-AS1	1.02778	0.0343492	RP11-284N8.3	-2.71375	0.00167053	RP11-152N13.16	1.47231	0.0310744
LINC01389	-1.5311	0.000416609	H19	4.78805	0.00395258	RP11-285E9.6	-2.33056	0.00651667	RP11-155D18.13	-1.73331	0.0426157
LINC01411	6.67252	0.00125703	HAGLR	-2.74027	8.52551e-07	RP11-286H15.1	-1.65424	0.00946989	RP11-160O5.1	-1.99919	0.00363307
LINC01426	2.00693	0.0372563	HAND2-AS1	-3.02948	5.67867e-06	RP11-290H9.4	-1.90046	0.00568291	RP11-161I6.2	4.08831	0.0306009
LINC01433	2.92746	8.45695e-05	HELLPAR	1.34936	0.0264087	RP11-293M10.6	-2.26365	7.32216e-06	RP11-164P12.5	-1.24132	0.0237487
LINC01484	1.79571	0.010082	HEXA-AS1	-1.52794	1.27068e-05	RP11-295D4.3	1.85507	0.0203962	RP11-166D19.1	-2.25127	0.0332312
LINC01485	3.02652	0.0166677	HHIP-AS1	-1.22992	0.00778491	RP11-296E3.2	-1.58777	0.045778	RP11-174O3.3	3.1196	0.0476737
LINC01540	1.96931	0.00211278	HM13-IT1	1.45898	0.00258277	RP11-296O14.3	-1.86923	1.13779e-05	RP11-175K6.1	-2.08076	0.00333191
AC010761.8	1.12544	0.000184834	HNF4A-AS1	-2.9481	0.000349884	RP11-298I3.3	2.3356	0.0252987	RP11-177H2.1	-2.53785	0.001069
LINC01555	2.48835	0.00708339	HYMAI	1.93293	0.018759	RP11-298J20.4	-1.38803	0.0489925	RP1-117B12.4	-2.03005	0.0206745
LINC01572	1.47291	0.000196902	IBA57-AS1	1.6446	0.0135787	RP11-307E17.8	-2.51482	0.000126609	RP11-182J1.17	-2.28149	0.00234028
LINC01561	2.53496	0.0129975	ID2-AS1	-2.0325	0.000537064	RP11-309L24.4	1.88888	0.0387333	RP11-182N22.9	-1.66585	0.0305409
MIR600HG	-1.12516	0.000204092	IGFBP7-AS1	4.08248	0.0127081	RP11-314N13.9	-2.19753	0.00233254	RP11-186N15.3	1.8978	0.0121954
LMCD1-AS1	1.65054	0.00105727	INAFM2	-1.28418	4.16735e-05	RP11-317J10.2	-3.33952	1.48203e-06	RP1-118J21.25	2.87058	0.0268542
GS1-166A23.2	-1.47752	0.000205555	INHBA-AS1	3.40398	0.00712386	RP11-320N21.1	-2.24191	0.00814959	RP11-199F11.2	1.58046	0.00766055
RP11-81A22.4	-1.03574	0.000208729	JMJD1C-AS1	-1.2699	0.0083193	RP11-321G12.1	-2.7826	0.00231982	RP11-203J24.8	-2.30828	0.000915989
LMO7-AS1	2.68202	0.000272416	KANSL1-AS1	-1.5212	0.00353537	RP11-325F22.2	-2.21845	0.00662022	RP11-203J24.9	-2.39229	0.0102478
RP11-348N5.7	-1.33938	0.000209817	KB-1125A3.12	1.65735	0.00896063	RP11-326K13.4	-1.47361	0.000523338	RP11-211G23.2	2.81216	0.0457224
LUCAT1	3.71387	0.000216463	KB-1208A12.3	1.22858	0.00100667	RP11-334C17.5	2.52636	0.00165058	RP11-216L13.19	2.73827	0.0438186
MAFG-AS1	2.73232	3.943e-09	KB-431C1.5	1.45686	0.00481377	RP11-344B5.2	-1.9535	0.0203962	RP11-219E7.1	-1.82107	0.0437473
MALAT1	2.48105	0.0217749	KBTBD11-OT1	-2.38072	2.38517e-08	RP11-345P4.9	-1.69943	2.10813e-06	RP11-227H15.5	3.32595	0.0140474
MBNL1-AS1	-1.95112	6.09535e-07	KCNJ2-AS1	-1.50798	0.000165619	RP11-346D19.1	6.10276	0.0111206	RP11-230B22.1	-1.84672	0.0118504
MCCC1-AS1	1.58208	0.00118545	KCNK15-AS1	2.57676	0.0322432	RP11-349K16.1	-2.40963	0.00244195	RP11-235E17.6	2.00454	0.0385124
MFI2-AS1	1.78666	7.4253e-06	KCNMB2-AS1	4.21747	7.62768e-05	RP11-34F20.7	2.84894	0.00528707	RP11-23P13.6	3.37896	0.0282696
MIR17HG	2.42998	4.62254e-05	KCNQ1OT1	2.52319	0.00117799	RP11-350J20.12	4.24519	0.0313753	RP11-244O19.1	-1.83808	0.00104234
MIR181A2HG	1.81862	0.0124701	KIAA0125	-3.30959	7.00531e-06	RP11-353N14.1	4.29709	0.0295039	RP11-251M1.1	-1.98921	0.0157101
MIR222HG	1.68599	0.00129771	L3MBTL4-AS1	-1.18624	0.0151353	RP11-353N14.2	4.1642	0.00279126	RP11-254F7.2	-1.19308	0.0480351
AC090587.5	-1.32255	0.000234511	LA16c-306A4.1	1.28783	0.0131344	RP11-353N14.4	3.82828	0.0242862	RP11-254F7.4	2.26093	0.0479655
RP4-612B15.3	-1.17106	0.000239682	LA16c-325D7.1	2.85018	0.000469262	RP11-353N14.5	3.72425	0.00520893	RP11-25K19.1	-2.85309	0.00129907
MIR22HG	-1.88459	1.53502e-11	LA16c-329F2.2	1.88712	0.00369754	RP11-354E11.2	-1.9345	0.0410051	RP11-261P13.6	6.08031	0.00603113
CTD-2026K11.4	-1.19564	0.000259554	LA16c-358B7.4	1.9706	0.00115735	RP11-356J5.12	-1.40503	0.00684848	RP11-264B17.2	1.5402	0.0222657
MIR497HG	-1.67218	2.14801e-06	LA16c-360H6.1	1.63309	0.00184465	RP11-359B12.2	-1.17442	0.0285373	RP11-266K4.14	-2.06541	0.0310744
MIR503HG	2.83969	0.00073712	LA16c-380F5.3	1.17811	0.00905691	RP11-359E10.1	-2.85293	0.000718915	RP11-274A11.4	-2.08706	0.0237682
MLK7-AS1	4.77104	0.00273761	LA16c-380H5.4	6.35589	0.00216101	RP11-359E3.4	-1.74633	6.47204e-06	RP11-276H7.2	-1.73222	0.00115415
NPSR1-AS1	5.6691	0.000422647	LA16c-380H5.5	-1.25024	0.00878189	RP11-35G9.5	-1.63298	0.00709748	RP11-276H7.3	-1.80647	0.00229346
OR2A1-AS1	-1.55809	9.08966e-05	LA16c-390E6.4	1.6598	0.00170549	RP11-35P15.1	-2.81967	0.00365711	RP11-281P23.2	-2.09801	0.00975012
RP11-415F23.3	-1.31603	0.000311083	LA16c-429E7.1	-1.39812	0.00267452	RP11-367G18.1	-2.23455	0.00684848	RP11-283G6.3	-2.43519	0.045241
RP11-467L13.7	-1.01805	0.000313127	LA16c-431H6.7	1.29334	0.0304682	RP11-373D23.3	-1.54039	0.0322936	RP11-284N8.3	-2.73915	0.00819112
XXbac-B135H6.15	-1.12587	0.00032956	LEF1-AS1	2.09079	0.000386053	RP11-383I23.2	3.10737	0.0120788	RP11-285E9.6	-2.89087	6.44981e-05
PCAT1	2.47115	2.32623e-05	LENG8-AS1	1.26003	6.63958e-05	RP11-386G11.5	3.317	0.0118679	RP11-286H15.1	-1.74565	0.00681745
PCBP2-OT1	2.4009	0.00184338	LIFR-AS1	-1.71895	0.000316899	RP11-388C12.5	3.44942	0.0120017	RP11-290F5.1	-1.61198	0.0423738
PDCD4-AS1	-1.77046	3.87989e-16	LINC00087	-1.03014	0.0268904	RP11-390E23.6	-1.19481	0.0114607	RP11-290H9.4	-1.7515	0.0272003
PDX1-AS1	4.70101	1.04975e-06	LINC00092	-2.71158	1.03601e-07	RP11-390P2.4	1.55962	0.0410051	RP11-293M10.6	-2.4493	4.24214e-06
PLAC4	5.15022	0.00119352	LINC00106	1.15524	0.0443847	RP11-394I13.2	3.07872	0.00541428	RP11-295D4.3	1.83416	0.0366755
PLCG1-AS1	1.74251	0.00612104	LINC00152	1.30645	0.00100287	RP11-394O4.5	-2.41435	0.000469415	RP11-295M3.4	-2.2425	0.0218512
RP11-617F23.1	-1.13642	0.000372253	LINC00176	1.93778	0.0164073	RP11-396O20.2	-3.97538	1.02532e-06	RP11-296E3.2	-1.57119	0.0422783
RP11-456K23.1	-1.49092	0.000377927	LINC00265	1.08651	0.00326338	RP11-398K22.12	-2.0713	0.000751463	RP11-296O14.3	-1.78001	0.00320362
SENCR	-1.39439	0.00038402	LINC00294	-1.59762	2.93385e-11	RP11-399B17.1	-2.37545	0.00234014	RP11-298I3.3	2.35019	0.0206745
RP11-875O11.1	-1.34216	0.000386875	LINC00324	-1.67544	4.81288e-06	RP11-399O19.9	-2.03689	0.00161147	RP11-298J20.4	-1.53336	0.0237682
PLS3-AS1	1.67949	0.0268468	LINC00346	2.17953	9.13899e-05	RP11-400K9.4	-2.94069	0.000229812	RP11-307E17.8	-2.0973	0.0274208
RP11-37B2.1	1.27027	0.000387454	LINC00365	1.73485	0.0175002	RP11-400N13.3	7.46608	0.0423067	RP11-309L24.4	1.9954	0.0274208
PP7080	-3.83711	1.35205e-32	LINC00449	1.15718	0.0487206	RP11-405M12.4	-1.54297	0.0215363	RP11-310P5.1	5.2507	0.0129594
PRMT5-AS1	1.75327	0.000121457	LINC00460	7.05667	1.15933e-05	RP11-412D9.4	-2.387	1.02532e-06	RP11-314N13.9	-2.57825	0.00113162
PROX1-AS1	1.65791	0.0253931	LINC00471	1.24581	0.0277599	RP11-420A23.1	2.11152	0.00928413	RP11-317J10.2	-3.34565	0.000179744
PRR7-AS1	2.44531	1.91102e-06	LINC00479	-1.44283	0.0208133	RP11-425D10.10	-2.14508	0.000150848	RP11-320N21.1	-1.81922	0.033834
RP11-299H21.1	-1.07043	0.000440356	LINC00483	-2.18267	1.8159e-07	RP11-429J17.7	2.60223	0.0110001	RP11-321G12.1	-3.19654	0.000197466
SEMA3B-AS1	-1.39067	0.000442864	LINC00501	-1.33238	0.00820218	RP11-430B1.2	-1.5157	0.02891	RP11-324I22.3	-1.77438	0.025638
PRSS51	2.55945	0.0436874	LINC00526	-1.28068	0.0010476	RP11-435O5.2	2.24016	0.000126954	RP11-325F22.2	-2.59456	0.00131715
PTGES2-AS1	2.49374	5.08138e-05	LINC00528	-1.2321	0.0183532	RP11-436K8.1	4.679	0.0213829	RP11-326K13.4	-1.62741	0.00438446
PVT1	2.71083	4.78732e-13	LINC00570	-1.48127	0.0357116	RP11-439E19.10	-1.59704	0.0225698	RP11-334C17.3	1.97834	0.0391623
ZNF582-AS1	-1.42358	0.000476018	LINC00571	1.37831	0.0311088	RP11-448G15.3	-1.15197	0.00998888	RP11-334C17.5	2.77135	0.00575979
RBPMS-AS1	1.82519	0.00427189	LINC00574	-1.52686	0.00400354	RP11-44F14.6	-1.14945	0.0488659	RP11-345P4.9	-1.68505	0.000564693
RHPN1-AS1	2.15789	0.000687267	LINC00618	2.6871	0.00125414	RP11-452I5.2	-1.91868	0.00502421	RP11-349K16.1	-2.09762	0.0156339
RP1-102K2.8	1.78197	0.000723054	LINC00622	1.8583	0.0128562	RP11-456K23.1	-2.09658	0.000579795	RP11-34F20.7	2.76062	0.00568314
RP11-1008C21.1	3.60028	0.00258269	LINC00624	1.85989	0.0182367	RP11-458F8.4	2.46378	0.00089377	RP11-350J20.12	4.32345	0.033225
RP11-1029J19.4	3.59673	3.51753e-06	LINC00630	1.00685	0.0026685	RP11-45P15.4	-1.41313	0.0335978	RP11-353N14.1	3.79051	0.0175087
RP11-1029J19.5	2.86874	4.74603e-05	LINC00638	1.10085	0.0166924	RP11-461A8.4	1.71559	0.0411721	RP11-353N14.2	3.98741	0.000239715
RP11-102C16.3	-1.68238	0.000311083	LINC00659	5.08578	2.52145e-05	RP11-462G12.1	-1.52291	0.0438435	RP11-353N14.5	3.30501	0.0478349
RP11-102K13.5	-1.82412	0.00114025	LINC00668	-1.78665	0.000661388	RP11-465B22.8	2.59288	0.0119177	RP11-354E11.2	-2.07105	0.0123095
RP11-102N12.3	-2.09305	1.6841e-07	LINC00675	-2.44775	1.40292e-09	RP11-467J12.4	-4.12696	2.42768e-13	RP11-356J5.12	-1.36684	0.0341756
RP11-103B5.4	2.50885	0.000719818	LINC00702	-1.50712	0.0209999	RP11-467L13.7	-1.46864	0.0103768	RP11-356O9.2	-3.46585	0.00129907
RP11-1060J15.4	-2.08714	0.00115341	LINC00704	-1.50412	0.0327519	RP11-469H8.6	6.74735	0.0166547	RP11-359E10.1	-2.9057	0.001069
RP11-1069G10.1	-1.98698	3.51753e-06	LINC00858	6.86495	1.26352e-08	RP11-474D1.3	8.87355	0.00147072	RP11-359E3.4	-1.5833	0.0175589
RP11-439E19.9	-1.234	0.000529725	LINC00863	-1.55682	1.78827e-06	RP11-474D1.4	8.20628	0.0122577	RP11-35P15.1	-2.59187	0.0054816
RP11-706O15.1	1.16338	0.000530423	LINC00877	-1.75736	0.00298165	RP11-474G23.3	2.18342	0.0332379	RP11-367G18.1	-2.73044	0.000485297
RP11-727F15.9	1.41079	0.000536569	LINC00880	1.13045	0.0232327	RP11-478C19.2	2.55829	0.00648422	RP11-367G6.3	-1.98063	0.0200188
RP11-106D4.2	2.05341	0.000529387	LINC00892	-2.1807	2.8799e-06	RP11-480A16.1	2.12857	0.00445188	RP11-36B15.1	-1.69225	0.0179521
CTB-193M12.5	1.15239	0.000567648	LINC00894	2.11622	0.000244233	RP11-480I12.7	2.21306	0.0284142	RP11-373D23.3	-1.85298	0.0185591
RP11-736K20.4	-1.46238	0.00057136	LINC00896	1.82452	0.00752884	RP11-483I13.6	-1.95872	0.00330266	RP11-379F4.4	-1.48171	0.0289627
RP1-12G14.7	-1.10182	0.000589639	LINC00900	-1.00149	0.0350761	RP11-490M8.1	-1.53638	0.00203771	RP11-380L11.4	-1.79441	0.0481208
RP3-414A15.12	-1.22082	0.000589639	LINC00920	1.76391	0.0289455	RP11-492E3.2	3.34955	0.0169521	RP11-383I23.2	2.9616	0.00475335
RP11-1070N10.3	-1.74974	0.000970513	LINC00940	-2.1413	0.00119499	RP11-496I9.1	2.66181	0.0242463	RP11-383J24.1	-2.1742	0.0281153
RP11-108K3.1	1.53361	0.0163232	LINC00941	4.38207	0.00261568	RP11-498C9.4	2.66318	0.0102831	RP11-386G11.5	3.51006	0.00612002
RP11-108K3.2	1.91534	0.00784229	LINC00958	4.3728	0.00353537	RP11-500G10.5	2.49677	0.0275992	RP11-386M24.6	-1.9257	0.0372886
RP11-10A14.4	2.33648	0.00412861	LINC00959	-1.01846	0.00633799	RP11-504G3.2	4.53005	0.0011486	RP11-388C12.5	3.38231	0.0183476
TP73-AS1	-1.30702	0.00065486	LINC00961	-1.31108	0.00036083	RP11-504P24.8	1.70166	0.0156356	RP11-390E23.6	-1.10009	0.0246806
RP11-10A14.5	4.56091	0.00215906	LINC00992	-1.11756	0.017605	RP11-506H20.1	3.80218	0.00201525	RP11-394I13.2	2.8323	0.00578737
RP11-10J21.4	2.17013	0.0020362	LINC00996	-2.74994	1.15833e-09	RP11-511H23.2	2.03164	0.0119177	RP11-394O4.5	-2.51486	0.00118503
CTC-205M6.5	-1.07512	0.000680835	LINC01012	1.00251	0.00172848	RP11-514D23.2	-2.24883	0.00261205	RP11-395A13.2	-1.04045	0.0356739
RP11-1143G9.5	3.72607	0.000893157	LINC01013	-2.28875	9.53765e-06	RP11-517I3.2	-1.76553	0.00565243	RP11-395G23.3	-1.61228	0.0286428
RP11-1149M10.2	-1.69743	0.00022028	LINC01082	-2.56155	5.46717e-08	RP11-517P14.2	-1.42262	0.00702187	RP11-396F22.1	-1.78827	0.0443725
RP4-758J18.13	1.04279	0.000694928	LINC01091	1.2321	0.0222429	RP11-51F16.1	-1.46823	0.0281795	RP11-396O20.2	-4.2537	8.72068e-07
RP11-114H23.1	4.95993	0.000119875	LINC01124	2.47955	0.000442491	RP11-522B15.3	-1.66694	0.0125203	RP11-398K22.12	-1.93477	0.00859272
RP11-120E11.2	-1.60006	3.58651e-07	LINC01132	1.38004	0.0121982	RP11-527N22.1	-2.02187	0.0250244	RP11-399O19.9	-2.13578	0.00441586
RP11-1260E13.2	-1.51561	0.000239682	LINC01133	-2.10911	4.55258e-06	RP11-528A4.2	-1.56456	0.0143562	RP11-400K9.4	-3.17586	0.00348526
RP11-348N5.9	-1.43671	0.000726967	LINC01135	-2.07488	1.79471e-06	RP11-532F6.3	-3.36784	3.4718e-12	RP11-412D9.4	-2.36307	0.00146248
RP11-142E9.1	1.46259	0.000731231	LINC01140	-2.05482	1.40535e-05	RP11-53M11.3	6.30828	0.0272273	RP11-415F23.2	-1.65617	0.0376271
RP11-126L15.4	1.99895	0.00052311	LINC01146	2.02152	0.0385905	RP11-53O19.1	-1.82861	0.0285156	RP11-416I2.1	3.34171	0.0480351
RP11-519G16.3	-1.32145	0.000740739	LINC01183	1.45163	0.00263202	RP11-541N10.3	-1.14844	0.0181968	RP11-420A23.1	2.31955	0.0128588
GAS5-AS1	-1.03074	0.000740926	LINC01186	2.23162	0.000610309	RP11-545I5.3	-2.08599	7.74182e-05	RP11-425D10.10	-2.12591	0.000697252
LENG8-AS1	1.0361	0.000742397	LINC01197	-1.04762	0.0426161	RP11-546K22.1	5.13654	0.0471895	RP11-429J17.5	3.23714	0.0341756
RP11-128M1.1	2.04056	0.0120434	LINC01207	-1.89821	0.000723175	RP11-547D24.1	3.80031	0.0217978	RP11-429J17.7	3.13351	0.015929
RP11-1299A16.3	1.96	0.00838768	LINC01232	1.21066	0.00298928	RP11-54H7.4	8.15423	0.0143605	RP11-430B1.2	-1.69365	0.0181577
RP11-78O7.2	-1.05723	0.000771758	LINC01234	7.72586	7.2316e-05	RP11-554A11.4	-3.88149	4.29319e-10	RP11-435O5.2	2.11378	0.0121954
CTC-332L22.1	-1.33685	0.000773858	LINC01268	-1.59805	0.000198575	RP11-554E23.4	2.02552	0.035387	RP11-435O5.4	2.20822	0.0430096
RP11-132A1.4	2.666	0.000524964	LINC01269	3.80637	0.00164248	RP11-55K13.1	1.94736	0.0442332	RP11-436K8.1	4.41816	0.0434373
RP11-138A9.1	2.68452	0.0357384	LINC01270	1.93938	0.00286982	RP11-573G6.4	-2.35915	0.00394121	RP11-439E19.10	-1.70484	0.0223758
RP11-138A9.2	2.2294	0.0411212	LINC01272	2.02133	4.60596e-05	RP11-57G10.8	-1.97502	0.000478403	RP11-448G15.3	-1.2741	0.0157749
RP11-138J23.1	7.44995	5.2693e-08	LINC01273	2.05162	0.00353209	RP11-582J16.4	-1.59243	0.00394121	RP11-452I5.2	-1.74334	0.00483679
RP11-1399P15.1	-2.51711	4.57855e-09	LINC01285	1.83191	0.0196415	RP11-588K22.2	-2.25688	0.00476502	RP11-456K23.1	-1.88951	0.0222268
RP11-13K12.1	-1.52064	0.0355332	LINC01301	1.66864	0.00911098	RP11-589N15.2	2.35729	0.00973264	RP11-458F8.4	2.54201	0.00294132
RP11-186N15.3	1.1651	0.000865108	LINC01311	1.10462	0.00587637	RP11-598F7.5	3.00539	0.00619653	RP11-461O7.1	-3.4581	1.02021e-05
RP11-13P5.2	2.13627	0.0181861	LINC01315	1.94247	0.00275414	RP11-613D13.8	-2.10408	0.0066806	RP11-462G12.1	-1.76361	0.0223892
RP11-148K1.12	1.62602	0.000161604	LINC01356	2.32791	0.000186636	RP11-617F23.1	-2.21381	2.26579e-05	RP11-465B22.8	2.46941	0.00830155
RP11-150O12.1	3.13819	7.4316e-06	LINC01358	-1.29102	0.00712386	RP11-61A14.4	-1.35344	0.0344782	RP11-466A19.8	-1.54669	0.0458106
RP11-150O12.5	1.80559	0.031731	LINC01376	1.42778	0.00774261	RP11-620J15.3	-1.94987	0.00295451	RP11-467J12.4	-4.16583	1.42504e-06
RP11-150O12.6	3.42206	3.6598e-05	LINC01389	-1.65354	0.00131878	RP11-635N19.1	-1.65168	0.00112127	RP11-467L13.7	-1.53352	0.00928543
RP11-151A6.4	1.57461	0.0161103	LINC01411	6.88948	0.000988865	RP11-638I8.1	1.84441	0.00994461	RP11-469H8.6	6.48468	0.0240802
RP11-152N13.16	1.86125	2.89037e-06	LINC01426	1.47489	0.0332996	RP11-640L9.2	-2.25431	0.000476335	RP11-474D1.3	9.03301	0.000138015
RP11-152P23.2	1.55971	0.0164059	LINC01443	-1.58232	0.0372088	RP11-667F14.1	-1.99236	0.000143872	RP11-474D1.4	8.69637	0.00264551
RP11-155G14.6	1.50415	0.0130663	LINC01473	1.19294	0.0264208	RP11-667K14.3	-1.23924	0.015189	RP11-474G23.3	2.23234	0.0235279
RP11-157F20.3	2.30089	0.00208493	LINC01475	-2.42667	1.17218e-06	RP11-66N24.3	1.50548	0.0422544	RP11-478C19.2	2.21865	0.0439336
RP11-157P1.4	1.77981	7.33194e-05	LINC01484	1.80756	0.010652	RP11-677M14.3	-1.86218	0.0033129	RP11-480A16.1	1.80523	0.0133755
RP11-159H10.3	1.50533	0.0427496	LINC01485	3.0321	0.00891441	RP11-679B19.1	-2.20841	0.00170948	RP11-480I12.7	2.29848	0.0100509
RP11-160H22.5	-2.488	9.79109e-12	LINC01537	-2.15183	1.25139e-06	RP11-67L2.2	-1.35536	0.00063325	RP11-483I13.6	-2.47476	0.000817117
RP11-160O5.1	-1.90656	7.88781e-11	LINC01540	1.238	0.030335	RP11-680A11.5	1.58821	0.0420102	RP11-490M8.1	-1.74184	0.00146248
RP11-161I6.2	3.2019	0.00280663	LINC01550	-2.20479	0.000731355	RP11-680F8.3	-2.02698	0.000325656	RP11-492E3.2	2.94729	0.00785876
RP11-166B2.3	1.59293	0.00408702	LINC01555	2.1916	0.0121251	RP11-690D19.3	-1.76405	0.00295451	RP11-496I9.1	2.62742	0.0215433
RP1-117B12.4	-3.08574	2.62437e-17	LINC01558	1.32191	0.0385393	RP11-6N17.3	-2.19309	2.25478e-05	RP11-498C9.4	2.91819	0.00466894
RP11-303E16.2	1.24601	0.000924348	LINC01559	-1.82642	0.0003163	RP11-6N17.4	-1.27394	0.0139995	RP11-500G10.5	2.73861	0.0430096
RP11-186F10.2	2.9878	0.00126012	LINC01569	1.13502	0.0104718	RP11-6O2.3	-4.69784	3.90157e-18	RP11-503P10.1	-1.68467	0.0268542
RP11-166P13.3	-1.08644	0.000934735	LINC01572	1.44616	0.00231545	RP11-703I16.1	-1.57306	0.00684848	RP11-504G3.2	4.37194	0.00253198
RP11-191G24.1	-1.8591	1.61599e-09	LINC01588	-1.38028	0.00022401	RP11-710C12.1	-2.63192	2.26579e-05	RP11-504P24.8	1.82465	0.0175589
RP11-192H23.7	1.77033	0.0286729	LINC-PINT	1.81121	3.87608e-05	RP11-713M15.2	3.18489	0.00960883	RP11-506B6.6	-1.99608	0.0322801
RP11-1C8.6	2.40095	0.000670668	LL0XNC01-237H1.2	1.17935	0.0114555	RP11-713P17.3	-3.162	4.42334e-07	RP11-506H20.1	3.74903	0.0279078
RUSC1-AS1	1.23109	0.000946301	LL0XNC01-7P3.1	1.1063	0.00302202	RP11-715J22.6	-1.33253	0.0478045	RP11-510N19.5	1.9026	0.0345997
RP11-211G23.2	3.93005	5.92692e-05	LL22NC03-2H8.4	1.43935	0.0266634	RP11-727F15.12	-1.0746	0.0152388	RP11-511H23.2	2.17682	0.00573506
RP11-211N11.5	-1.69423	2.36179e-06	LL22NC03-2H8.5	1.41603	0.00189436	RP11-727F15.9	1.92519	0.0213829	RP11-514D23.2	-2.2486	0.0128588
RP11-212I21.2	1.85101	0.0497452	LLNLR-268E12.1	1.28536	0.027916	RP11-734K2.4	1.14863	0.0457207	RP11-517I3.2	-1.7254	0.0246474
RP11-1000B6.3	-1.43367	0.00105377	LMCD1-AS1	1.94549	0.00135541	RP11-736K20.4	-3.16364	3.98952e-07	RP11-51F16.1	-1.73493	0.0179521
RP11-21B21.4	2.0009	0.00924014	LMO7-AS1	3.27252	0.000505202	RP11-736K20.5	-1.98387	0.00281455	RP11-522B15.3	-1.77054	0.0213176
LINC00630	1.01913	0.00109435	LPP-AS2	-1.30955	1.48699e-06	RP11-774O3.3	-1.96566	0.000523338	RP11-527N22.1	-2.25535	0.00475335
RP11-6N17.3	-1.17833	0.00113918	LUCAT1	4.40246	0.00198818	RP11-775C24.5	-1.28356	0.00960883	RP11-527N22.2	2.43917	0.0363922
RP11-227H15.4	-2.67268	3.05783e-10	MAFG-AS1	2.76489	2.25179e-08	RP11-776H12.1	4.19401	0.0313753	RP11-528A4.2	-1.736	0.00393558
AC005785.2	1.19848	0.00115064	MALAT1	2.54863	0.0136344	RP11-77H9.2	1.42245	0.0124512	RP11-532F6.3	-3.32085	8.02292e-06
RP11-22L13.1	1.78006	0.0183292	MBNL1-AS1	-2.05755	3.93808e-07	RP11-796E10.1	3.0148	0.0106425	RP11-533E19.7	2.08273	0.0151542
RP11-230B22.1	-2.04265	4.29908e-08	MCCC1-AS1	1.64517	0.0004929	RP11-796E2.4	-1.63779	0.0322904	RP11-535A19.1	3.57387	0.0265214
RP11-438L19.1	1.46834	0.00117531	MED4-AS1	1.38882	0.0453784	RP11-798M19.6	-1.58925	0.00170948	RP11-53O19.1	-2.21494	0.00555622
RP11-231I16.1	1.96141	0.0259116	MEF2C-AS1	-2.10914	7.35172e-05	RP1-179N16.6	2.072	0.0165156	RP11-541N10.3	-1.17007	0.0275376
AP001469.9	1.08835	0.00117697	MFI2-AS1	1.84117	0.000340027	RP11-7O11.3	1.67203	0.0417531	RP11-542M13.2	-2.15435	0.0198615
RP11-23P13.6	3.69573	0.00231063	MGAT3-AS1	-1.23558	0.0446868	RP11-800A3.4	-1.54975	0.0123718	RP11-545I5.3	-2.35698	0.000146878
RP11-240G22.5	2.13014	0.0168057	MGC16275	-1.19725	0.00267452	RP11-805I24.3	-3.50467	1.62789e-08	RP11-546K22.1	4.82704	0.0127665
RP11-261P13.6	1.61231	0.0124423	MIR17HG	2.69276	1.20983e-05	RP11-81A22.4	-1.40019	0.005222	RP11-547D24.1	4.28622	0.0434373
C5orf66	1.10048	0.00121398	MIR181A2HG	1.94403	0.0095761	RP11-823E8.3	-1.47672	0.0428837	RP11-549B18.1	-1.34568	0.0105803
RP11-881M11.2	-1.37756	0.00121398	MIR222HG	1.78334	0.00058904	RP11-832A4.7	-2.14425	0.009037	RP11-54A4.2	-1.58129	0.032213
ZNF571-AS1	-1.46351	0.00123876	MIR22HG	-2.12382	3.84238e-11	RP11-834C11.4	-1.89966	0.00481355	RP11-54A9.1	5.11676	0.0243004
RP11-272L14.2	2.00685	0.00585784	MIR4435-1HG	1.37359	0.000338406	RP11-85I17.2	4.37011	0.0043337	RP11-54H7.4	9.41566	0.0366755
RP13-20L14.6	-1.03887	0.00125703	MIR497HG	-1.723	5.02862e-05	RP11-867G23.10	-4.60194	2.75446e-15	RP11-550I24.2	-1.37943	0.0451542
RP11-276H7.2	-1.65951	1.08989e-08	MIR503HG	2.88698	0.00085667	RP11-875O11.1	-2.92691	1.59073e-09	RP11-554A11.4	-3.67682	0.00106715
RP11-277P12.20	2.54722	0.0110621	MLK7-AS1	4.2142	0.00353209	RP11-875O11.3	3.47872	0.0431908	RP11-559N14.5	3.66664	0.0124741
RP11-278H7.4	3.18767	0.000222502	MNX1-AS1	1.68405	0.00139918	RP11-88E10.4	-1.84565	0.010783	RP11-55K13.1	1.78377	0.0485579
LINC-PINT	1.46732	0.00128895	N4BP2L2-IT2	1.31022	0.0292573	RP11-890B15.3	-1.35649	0.00395016	RP11-565F19.2	-1.23239	0.0483092
RP11-284N8.3	-2.79116	1.84485e-09	NAPA-AS1	-1.01261	0.00513986	RP11-895M11.3	4.75729	0.00485074	RP11-567M16.6	-1.08847	0.0347348
RP11-285E9.6	-1.56505	0.000938447	NDUFA6-AS1	-1.37936	7.32354e-07	RP11-89K21.1	8.8684	0.0373501	RP11-573G6.4	-2.27693	0.0039785
RP11-290F5.1	-2.11081	7.87885e-07	NEBL-AS1	1.23173	0.0322409	RP11-90L1.8	-1.99984	0.002502	RP11-574K11.5	-1.1794	0.0428308
RP11-466A19.1	-1.2552	0.00130193	NPSR1-AS1	5.39518	0.00040895	RP11-92C4.6	-2.67967	0.00063572	RP11-57G10.8	-1.71266	0.0206745
RP11-290L1.3	5.32987	2.11427e-05	OR2A1-AS1	-1.41445	0.000160668	RP11-93H24.3	2.22404	0.00994628	RP11-582J16.4	-1.69466	0.00832717
AC093673.5	1.27471	0.00134237	PAN3-AS1	1.34755	0.00597954	RP11-94C24.13	-1.6678	0.0313366	RP11-588H23.3	-1.61941	0.00859272
RP3-395M20.8	-1.12238	0.00136076	PCAT1	2.59294	0.00011221	RP11-94C24.8	2.51863	0.0430802	RP11-588K22.2	-2.42857	0.0114612
RP11-293M10.6	-2.029	2.63752e-13	PCAT6	1.0302	0.0247384	RP11-967K21.1	-1.63515	0.000463592	RP11-589N15.2	2.27438	0.0333141
RP11-219E7.1	-1.46456	0.00140613	PCBP2-OT1	2.02969	0.00173277	RP11-968O1.5	-1.43748	0.0487996	RP11-598F7.5	3.01443	0.0256965
CTD-2196E14.6	1.22338	0.00140613	PCBP3-OT1	2.20621	0.0173157	RP11-96D1.6	-2.62051	1.36358e-05	RP11-613D13.8	-2.36114	0.00796138
RP11-296E3.2	-2.65774	9.43762e-17	PCED1B-AS1	-1.29677	0.00796817	RP11-98D18.17	3.51731	0.0258777	RP11-617F23.1	-2.66809	4.78147e-07
RP11-178C3.2	-1.31483	0.00141122	PDCD4-AS1	-1.93739	3.26803e-11	RP11-98D18.9	1.75047	0.0367947	RP11-620J15.3	-1.96393	0.0015187
RP11-296O14.3	-1.75944	3.91629e-11	PDX1-AS1	5.29956	1.90167e-07	RP11-999E24.3	-2.27575	0.0048394	RP11-626G11.4	2.8538	0.0270637
RP11-71L14.3	-1.39148	0.00142005	PIK3IP1-AS1	1.08097	0.0147713	RP1-278O22.1	-2.49901	0.00827929	RP11-635N19.1	-1.52282	0.0175087
LINC00877	-1.46809	0.00142316	PLAC4	4.61682	0.000711689	RP1-292L20.3	-1.54814	0.0251074	RP11-638I8.1	2.32765	0.0227536
RP11-297N6.4	-1.21338	0.00149966	PLCG1-AS1	2.05684	0.00706735	RP1-313I6.12	-1.57938	0.000310554	RP11-640L9.1	-2.47477	0.000727952
LA16c-380F5.3	1.34403	0.00152564	PLS3-AS1	1.77918	0.0163754	RP13-216E22.4	-1.72054	0.00725197	RP11-640L9.2	-2.39793	0.0015188
RP11-2C24.4	1.54906	0.00583435	PP7080	-3.85444	3.80858e-15	RP13-317D12.3	2.17519	0.0448062	RP11-667F14.1	-2.00429	0.0200222
RP11-848P1.3	-1.19342	0.00152977	PRMT5-AS1	1.86068	0.0055761	RP13-516M14.2	2.14037	0.0445956	RP11-66N24.3	1.54555	0.0478349
RP11-317J10.2	-3.27052	5.50608e-16	PROX1-AS1	1.7193	0.0154962	RP13-890H12.2	3.03644	0.0101095	RP11-677M14.3	-1.82935	0.00228652
RP11-320N21.1	-3.22808	2.20221e-13	PRR34-AS1	-1.03675	0.00453103	RP3-331H24.7	-1.91146	0.0103768	RP11-67L2.2	-1.52857	0.00499109
MNX1-AS1	1.43895	0.00154642	PRR7-AS1	2.5099	1.02552e-06	RP3-406P24.5	2.30498	0.0102579	RP11-680F8.3	-1.88773	0.00496202
RP11-321G12.1	-3.16401	7.22108e-10	PRRT3-AS1	1.08057	0.0493501	RP3-412A9.17	2.1375	0.041082	RP11-690D19.3	-1.66804	0.00681745
RP11-325F22.2	-2.51378	1.0848e-10	PRSS51	2.38322	0.0232327	RP3-414A15.12	-1.81494	0.00159543	RP11-693J15.5	-3.71051	2.58836e-05
RP11-368N21.5	-1.02775	0.00159648	PSMG3-AS1	-1.23213	0.000793318	RP3-425C14.4	-1.47806	0.0187301	RP11-696N14.1	-1.19996	0.0328361
RP11-326C3.12	2.1187	0.0152611	PTGES2-AS1	2.68809	5.25014e-06	RP3-425C14.5	5.22285	0.00156441	RP11-6N17.3	-2.77289	0.000374368
RP11-326C3.13	2.9052	0.00299517	PTOV1-AS2	1.04751	0.00573037	RP3-522D1.1	4.07228	0.00273355	RP11-6N17.4	-1.3151	0.00589414
RP11-461A8.4	1.43057	0.00164519	PVT1	2.87084	4.42816e-10	RP4-564F22.5	3.76665	0.0182463	RP11-6O2.3	-5.10501	1.08169e-08
RP11-589N15.2	1.42483	0.00164519	RBM12B-AS1	1.05451	0.0264185	RP4-564F22.7	3.84471	0.00708277	RP11-703I16.1	-1.86974	0.00233564
RP11-326C3.2	2.99257	0.00410551	RBPMS-AS1	1.88275	0.00141495	RP4-575N6.4	-1.62863	0.0367588	RP11-705O1.8	1.94944	0.040018
RP11-326K13.4	-1.73651	5.64134e-13	RHPN1-AS1	2.26415	5.79459e-05	RP4-594A5.1	6.3755	0.00437632	RP11-70C1.1	-1.74161	0.047444
RP11-329L6.2	4.1706	0.00310204	RNF139-AS1	1.31022	0.000342095	RP4-613B23.1	-2.52642	1.17598e-06	RP11-710C12.1	-2.29448	0.0195693
LINC01504	-1.12401	0.00172481	RP1-102E24.10	-1.14929	0.00141162	RP4-616B8.6	5.17026	0.0126314	RP11-713M15.2	3.33105	0.00187938
RP11-33O4.1	-1.52302	7.72163e-10	RP1-102K2.8	1.59851	0.00591197	RP4-635A23.6	-1.58805	0.026814	RP11-713P17.3	-2.87791	0.00204454
RNF139-AS1	1.12263	0.00177641	RP1-10C16.1	1.97886	0.0384115	RP4-668J24.2	-2.8048	0.000126954	RP11-727F15.9	1.93041	0.0189839
LINC00152	1.39692	0.00182878	RP11-1000B6.3	-1.75546	0.000193263	RP4-669P10.20	-1.36587	0.0489925	RP11-734K21.5	4.74458	0.0286961
RP11-341G23.4	1.93468	0.000819177	RP11-1007O24.3	-1.17322	5.05832e-05	RP4-756G23.5	-1.12907	0.0443762	RP11-736K20.4	-3.28526	0.00129907
RP11-345M22.2	-1.88308	1.15803e-05	RP11-1008C21.1	2.7839	0.00711849	RP4-758J18.13	1.37345	0.0044664	RP11-736K20.5	-2.08016	0.0022068
RP11-112J3.16	1.18214	0.00188482	RP11-1029J19.4	3.49012	3.70161e-05	RP4-758J24.6	1.92455	0.00994628	RP11-747D18.1	-4.53292	2.08117e-06
RP11-349K16.1	-2.6967	6.89987e-08	RP11-1029J19.5	2.85185	0.00214672	RP4-800J21.3	-2.08897	0.000160725	RP11-774O3.3	-2.18741	0.00123191
RP11-264B17.4	1.38679	0.00188952	RP11-102C16.3	-1.83099	8.07245e-05	RP5-1039K5.12	-1.68851	5.43391e-05	RP11-776H12.1	4.26622	0.0193258
CTD-3222D19.12	1.00197	0.00190075	RP11-102N12.3	-1.97951	1.16853e-05	RP5-1042I8.7	-1.7055	0.00193249	RP11-77H9.8	-1.79345	0.0480351
RP11-351D16.3	1.26496	0.0019364	RP11-103B5.4	2.57007	0.000191648	RP5-1071N3.1	-2.11754	0.00200504	RP11-796E10.1	2.78911	0.0370497
RP11-350J20.12	5.294	5.42052e-06	RP11-103J8.1	-1.38871	0.00571462	RP5-1074L1.4	2.02315	0.0142015	RP11-798M19.6	-1.58433	0.0121954
CTD-3010D24.3	-1.10964	0.00196957	RP11-1055B8.1	1.70749	0.0360743	RP5-1092A3.4	2.32466	0.0227404	RP1-179N16.6	2.384	0.0207595
RP11-313D6.3	-1.13678	0.00200971	RP11-1055B8.9	1.93091	0.0233519	RP5-1120P11.1	4.19458	0.0223267	RP11-7F17.3	-2.09422	0.0152687
RP11-119D9.1	-1.31335	0.00202013	RP11-1060G2.1	-1.16131	0.0066737	RP5-1157M23.2	2.51493	0.0166324	RP11-7O11.3	1.74427	0.0332312
RP11-353N14.1	4.02615	0.000113501	RP11-1060J15.4	-2.45475	0.00092467	RP5-1184F4.5	2.10466	0.0357028	RP11-800A3.4	-1.55776	0.019449
RP11-353N14.2	3.85436	5.13569e-06	RP11-1069G10.1	-1.87922	5.71144e-05	RP5-1185I7.1	-3.26094	9.39314e-05	RP11-805I24.3	-3.43103	0.000645056
RP11-353N14.4	3.74773	2.54971e-05	RP11-106D4.2	2.10072	0.000337814	RP5-881L22.5	2.78011	0.0175247	RP11-81A22.4	-1.34416	0.0121954
RP11-353N14.5	2.73911	8.65697e-05	RP11-108K3.1	1.83832	0.00130616	RP5-884M6.1	5.66386	0.00819498	RP11-823E8.3	-1.64626	0.0327137
FENDRR	-1.34701	0.00207008	RP11-108K3.2	2.16292	0.00504472	RP5-908M14.10	3.04934	0.000546788	RP11-832A4.7	-2.20279	0.000501325
RP11-366L20.2	2.9162	0.00390902	RP11-108M9.3	-1.65382	0.00479038	RP5-908M14.5	5.43618	0.00910555	RP11-834C11.4	-1.82809	0.0312926
RP11-389C8.2	-1.08344	0.00210963	RP11-1094M14.5	-1.84226	0.000674264	RP5-943J3.2	-1.20111	0.0476621	RP11-849N15.3	-1.87328	0.00819112
RP11-367H1.1	1.9151	0.00718865	RP11-10A14.4	1.90326	0.0120399	RP5-968P14.2	-1.55043	0.0111206	RP11-85I17.2	4.29873	0.00221251
RP11-396F22.1	-1.49171	0.00211278	RP11-10J21.4	2.38631	0.00129463	RP5-994D16.9	-1.20961	0.0335509	RP11-867G23.10	-4.11853	2.93395e-06
RP11-367J11.3	-1.54165	0.000105938	RP11-10N23.2	1.00212	0.035327	RTCA-AS1	-1.59973	0.0223267	RP11-873E20.1	-1.5419	0.0323896
RP11-36I17.2	1.56918	0.02431	RP11-1114A5.4	1.12421	0.0012787	RUSC1-AS1	1.83615	0.0215899	RP11-875O11.1	-2.70131	0.000523599
RP11-373D23.2	3.10897	0.00932775	RP11-111M22.4	1.30783	0.0170761	SENCR	-1.86239	0.0072288	RP11-875O11.3	2.81795	0.0428308
RP11-383I23.2	2.39916	0.000813	RP11-112J3.16	1.34235	0.00347955	SEPT7-AS1	-1.3858	0.0340427	RP11-887P2.5	-6.39551	1.51868e-09
RP11-386G11.10	2.16137	0.0141716	RP11-1143G9.5	3.49412	0.00120047	SERTAD4-AS1	-2.90288	1.02532e-06	RP11-88E10.4	-1.90407	0.00839528
RP11-386G11.5	3.03221	2.13706e-06	RP11-1149M10.2	-1.98717	5.38474e-05	SLC22A18AS	-1.9093	0.00396578	RP11-890B15.3	-1.35235	0.00772927
RP11-388C12.5	1.53484	0.0145099	RP11-114H23.1	4.33859	2.76754e-05	SLCO4A1-AS1	3.80992	0.0223792	RP11-895M11.3	5.10995	0.00408456
RP3-465N24.6	-1.23125	0.00224974	RP11-119D9.1	-1.45705	0.00120046	SMC2-AS1	-2.18295	0.00106379	RP11-89K11.1	-2.50607	0.00223732
RP11-389O22.1	1.50295	0.0269983	RP11-120E11.2	-1.5642	0.000165619	SNHG1	1.84322	0.00252857	RP11-90L1.8	-2.53801	0.000313192
RP11-390E23.6	-1.57736	2.66522e-10	RP11-121A8.1	-1.96159	0.000126553	SNHG11	1.56294	0.00701218	RP11-92K15.3	-1.56713	0.0198548
ZNF790-AS1	-1.25577	0.00225796	RP11-1260E13.2	-1.45589	0.00248087	SNHG12	1.82093	0.002502	RP11-93H24.3	2.25004	0.0206745
RP11-396O20.2	-5.23574	2.44171e-31	RP11-1260E13.3	-1.12719	0.0156604	SNHG15	1.27384	0.0112589	RP11-967K21.1	-1.52619	0.0140474
RP11-399B17.1	-1.51508	0.0015577	RP11-1260E13.4	-1.0973	0.04836	SNHG17	2.29409	0.00330266	RP11-968O1.5	-1.62	0.022284
RP11-400N13.3	7.80375	1.85802e-05	RP11-126L15.4	1.9159	0.000469262	SNHG20	1.53074	0.0017143	RP11-96D1.6	-2.5034	4.20465e-05
RP11-401P9.4	1.87084	0.0474953	RP11-1275H24.2	1.47914	0.00146534	SNHG4	2.42776	0.00396578	RP11-977G19.11	-1.19017	0.0232693
AC020571.3	-1.45581	0.00236226	RP11-127I20.8	1.21124	0.0300023	SNX29P2	-1.8015	0.0132364	RP11-98D18.17	3.45564	0.0132141
SNHG6	1.17426	0.00238011	RP11-128M1.1	2.35276	0.00451021	SOX2-OT	-2.2849	0.00184465	RP11-98D18.9	1.57255	0.0151542
RP11-1260E13.3	-1.14299	0.00250883	RP11-128N14.5	2.297	0.00984628	SOX9-AS1	1.98147	0.0471056	RP1-276N6.2	5.68957	0.0414544
RP11-401P9.5	2.14854	0.00898296	RP11-1299A16.3	2.19046	0.000503083	STAM-AS1	2.14199	0.00928413	RP1-278O22.1	-3.18688	0.000321772
RP11-401P9.6	2.68619	0.0271093	RP11-129M16.4	-1.07544	0.00601255	SVIL-AS1	-1.03492	0.00684848	RP1-313I6.12	-1.47501	0.00347838
AC114730.3	-1.36497	0.00257138	RP11-132A1.4	2.6256	0.00390482	TARID	-2.67719	8.19854e-05	RP13-216E22.4	-2.11302	0.00254646
RP11-401P9.7	5.44488	0.00169679	RP11-134L10.1	-1.68344	8.63128e-05	TINCR	-2.7387	0.000333682	RP13-516M14.2	2.16176	0.0422783
RP11-402D21.2	1.57296	0.029413	RP11-135A1.2	1.22126	0.0136725	TMEM147-AS1	2.22185	0.000475943	RP13-582O9.5	1.66033	0.0434373
RP1-140K8.5	4.50972	0.00090014	RP11-138A9.1	2.25548	0.0407469	TMEM220-AS1	-2.50258	3.57189e-05	RP13-890H12.2	3.16023	0.00536795
RP11-426A6.5	1.48495	0.00262177	RP11-138A9.2	1.90011	0.0221653	TP73-AS1	-2.45492	3.95222e-06	RP3-323A16.1	2.53805	0.021585
RP11-165J3.6	-1.20248	0.00263954	RP11-138J23.1	7.98819	4.42816e-10	TPTEP1	-3.14692	6.53129e-07	RP3-406P24.5	2.11925	0.0256947
RP11-413M3.4	1.77883	0.0186483	RP11-13P5.2	2.04411	0.0167268	TRPM2-AS	6.25067	0.0042736	RP3-414A15.12	-1.68066	0.00449337
RP11-416I2.1	5.85792	3.38945e-06	RP11-141M1.3	-1.28933	0.0109927	U91328.19	-1.34387	0.00399757	RP3-425C14.4	-1.61944	0.0323729
RP11-417E7.1	4.00263	4.22471e-05	RP11-142E9.1	1.667	0.0010917	UBXN10-AS1	-4.02556	1.22585e-12	RP3-466P17.1	-1.52827	0.0498149
KB-1208A12.3	1.09564	0.00272633	RP11-143E21.3	9.41638	0.000216166	VAC14-AS1	3.13699	0.0139041	RP3-477O4.14	-1.50455	0.0349088
RP11-424M24.3	2.19197	0.00321834	RP11-148K1.12	1.73096	0.000220627	VIM-AS1	-1.63886	0.0172097	RP3-522D1.1	4.21558	0.00106715
RP11-425D10.10	-2.10322	2.37006e-13	RP11-150O12.1	3.37053	5.67867e-06	VLDLR-AS1	-2.86708	0.000476335	RP4-564F22.5	3.83188	0.0376271
RP11-425M5.7	1.65741	0.0141716	RP11-150O12.3	1.10077	0.0359475	VPS9D1-AS1	2.42454	0.0113178	RP4-564F22.7	3.96211	0.0191969
LINC01207	-1.43463	0.00281374	RP11-150O12.5	1.93991	0.00712386	WDFY3-AS2	-1.42274	0.0217978	RP4-593H12.1	4.33611	0.00759494
RP11-426C22.4	3.32835	0.000928686	RP11-150O12.6	3.42509	8.70986e-05	WDR86-AS1	-1.72883	0.0280722	RP4-613B23.1	-2.56581	0.00219575
RP11-426D19.1	2.55703	0.0482347	RP11-151A6.4	1.57097	0.0112297	XXbac-B476C20.9	-1.70894	0.000155874	RP4-616B8.6	5.27554	0.0206745
RP11-462G12.1	-1.26206	0.00289956	RP11-152N13.16	1.93315	0.000160668	XXbac-BPG299F13.17	-1.81748	1.22704e-05	RP4-639F20.1	-1.31771	0.0422783
RP11-429J17.5	4.57952	5.81219e-05	RP11-152P23.2	1.65456	0.0208133	XX-FW83563B9.5	1.25121	0.0342513	RP4-647C14.2	-1.56334	0.0483092
RP11-429J17.7	2.3418	0.000126358	RP11-155G14.6	1.53408	0.0110826	YEATS2-AS1	1.51369	0.039133	RP4-668J24.2	-2.70343	0.00388848
RP11-429J17.8	2.43242	0.00358605	RP11-157P1.4	1.8434	3.90586e-05	ZNF252P-AS1	2.38448	0.00485074	RP4-669P10.20	-1.52769	0.0223892
RP11-104F15.9	-1.31265	0.00299517	RP11-158H5.7	-1.30035	0.000231123	ZNF582-AS1	-2.37705	2.25487e-05	RP4-734G22.3	-1.17176	0.0268934
RP11-572O17.1	1.26912	0.00302115	RP11-158H5.8	1.54771	0.030959	ZNF667-AS1	-2.71804	5.04984e-07	RP4-756G23.5	-1.26856	0.0375759
AC009495.2	-1.0026	0.00302115	RP11-158I9.8	-1.41294	2.86764e-05	ZNF674-AS1	-1.27406	0.0101095	RP4-758J18.13	1.32661	0.0319249
RP11-431J24.2	4.55933	0.015342	RP11-158L12.4	1.12795	0.00147528	ZNF790-AS1	-2.34349	0.00056438	RP4-758J24.6	1.73646	0.0121954
RP1-191J18.66	1.01906	0.00308826	RP11-159H22.2	-1.14883	0.0111948	ZRANB2-AS2	-1.70506	0.0101095	RP4-760C5.3	2.91058	0.0310128
RP11-435O5.2	1.57739	1.06668e-05	RP11-15N24.4	1.17545	0.0143136				RP4-800J21.3	-2.1215	0.00595528
RP11-264B17.3	1.24608	0.00310873	RP11-160H22.5	-2.35355	7.64696e-06				RP5-1039K5.12	-1.9097	0.000433493
RP11-61A14.4	-1.20029	0.00312571	RP11-160O5.1	-2.22043	3.15854e-09				RP5-1039K5.19	-1.01299	0.0226931
RP11-417L19.6	1.28394	0.00317216	RP11-161I6.2	3.44808	0.000263953				RP5-1042I8.7	-1.83381	0.0107081
RP11-436K8.1	4.02743	0.000204092	RP11-162A12.4	-1.20178	0.00544166				RP5-1071N3.1	-2.50137	0.000501325
PTOV1-AS2	1.08068	0.00323365	RP11-164P12.4	-1.54253	0.000794617				RP5-1074L1.4	1.50334	0.0345
RP11-43F13.4	2.09807	0.00554228	RP11-164P12.5	-1.30601	1.39946e-05				RP5-1092A3.4	1.97533	0.0498681
RP11-44N22.3	2.2243	0.000466771	RP11-165J3.6	-1.11249	0.00902594				RP5-1120P11.3	3.84004	0.0463118
RP11-141M1.3	-1.32172	0.00352335	RP11-166B2.3	1.71533	0.00411822				RP5-1148A21.3	-1.63839	0.0049198
RP11-452I5.2	-3.17566	5.36801e-21	RP11-166B2.8	1.26083	0.0384084				RP5-1157M23.2	2.31488	0.00985396
HM13-IT1	1.42365	0.00358605	RP11-166P13.3	-1.03029	0.0205899				RP5-1184F4.5	2.15646	0.0483092
AC008746.12	1.3939	0.00359915	RP11-167N5.5	1.19181	0.0365238				RP5-1185I7.1	-3.44916	0.00129907
RP11-465L10.10	2.06064	0.0209949	RP11-173B14.4	1.72186	0.00382061				RP5-881L22.5	2.8872	0.00755377
LINC01232	1.32015	0.00381161	RP11-177H13.2	1.45751	0.0305976				RP5-884M6.1	5.54298	0.00639927
RP11-467J12.4	-3.25451	1.38072e-22	RP11-178C3.2	-1.4441	0.000731355				RP5-908M14.10	2.99897	0.00294132
RP11-469H8.6	4.81183	0.000633013	RP1-117B12.4	-3.02688	1.26352e-08				RP5-908M14.5	4.81058	0.0100509
RP11-158L12.4	1.24341	0.00386797	RP11-17M16.2	-1.16839	0.0004929				RP5-933K21.3	-1.75734	0.0163042
RP5-1028K7.2	1.48894	0.00389043	RP11-180C16.1	1.71361	0.00787873				RP5-963E22.6	1.96515	0.0483092
RP11-473M20.9	2.08631	0.0288625	RP11-182J1.17	-1.20383	0.0141755				RP5-968P14.2	-1.74432	0.00595528
RP11-243A14.1	-1.41175	0.00394269	RP11-186F10.2	3.14953	0.00122489				RP5-994D16.9	-1.2872	0.0270637
RP11-474D1.3	8.76235	1.20549e-06	RP11-186N15.3	1.12373	0.00619436				RP6-114E22.1	4.65793	0.0245325
RP1-228H13.5	1.07939	0.0040708	RP11-18H7.1	1.10396	0.00148456				RTCA-AS1	-1.88642	0.00906233
RP11-478J18.2	2.15096	0.00283559	RP1-118J21.25	1.37082	0.0232824				RUSC1-AS1	1.66654	0.00917999
RP11-478K15.6	-1.63454	0.0239572	RP11-190C22.8	1.35274	0.0311924				SCAANT1	-1.9158	0.0179521
RP11-47I22.2	2.52013	0.0048615	RP11-191G24.1	-1.50066	9.52458e-05				SENCR	-1.79207	0.0376271
LINC01559	-1.47216	0.00410551	RP11-192H23.7	1.85818	0.0131366				SERTAD4-AS1	-3.09968	0.000152905
LA16c-360H6.1	1.35989	0.00411342	RP11-195C7.1	-1.16292	0.00891941				SIK3-IT1	-2.55237	0.000524393
RP11-483I13.6	-2.20304	5.11718e-11	RP11-199F11.2	1.46961	7.7214e-05				SLC22A18AS	-1.90764	0.00976067
SNHG7	1.17113	0.00414735	RP11-1C8.6	2.71087	0.000930247				SLCO4A1-AS1	3.02168	0.0361705
RP11-485G7.6	1.7729	0.00184338	RP11-203J24.8	-1.05572	0.00815236				SMC2-AS1	-2.0666	0.0269142
CTD-3252C9.4	1.37853	0.00416894	RP11-203J24.9	-1.42548	0.0227319				SNHG1	1.8745	0.00644567
RP11-485M7.2	1.83548	0.0121517	RP11-203M5.7	1.17604	0.0238355				SNHG11	1.63187	0.0147602
RP11-492E3.2	2.61257	0.00203772	RP11-20E24.1	1.3194	0.0295535				SNHG12	1.67471	0.0213176
RP11-49I11.1	-1.51988	4.70545e-05	RP1-120G22.11	-1.03699	0.0385905				SNHG15	1.19961	0.0294491
AC092614.2	1.43586	0.0042953	RP11-20I20.4	1.3282	0.0116804				SNHG17	2.44615	0.00819112
RP11-502I4.3	-1.68259	1.84485e-09	RP11-20I23.5	2.19939	0.00172355				SNHG20	1.53316	0.00681745
RP11-283G6.3	-1.36833	0.00433112	RP11-210M15.2	-1.43096	0.0405086				SNHG4	2.66425	0.0247439
CTD-2651B20.3	-1.31736	0.00457518	RP11-211G23.2	3.80912	0.000131389				SNX29P2	-1.82587	0.0198615
RP11-321A17.6	-1.12282	0.00466105	RP11-211N11.5	-2.26221	1.00625e-08				SOCS2-AS1	-1.35969	0.0485579
AC026202.3	-1.36682	0.00466105	RP11-212I21.4	1.78679	0.0402612				SOX2-OT	-2.26788	0.0198548
RP11-309L24.4	1.37121	0.00466105	RP11-216L13.19	1.6432	0.00619436				STAM-AS1	2.25101	0.0176017
RP11-503N18.1	-1.8375	7.95409e-05	RP11-218F10.3	1.22007	0.0324702				SUCLG2-AS1	-1.29307	0.0480351
LINC01569	1.09439	0.00473884	RP11-219E7.1	-1.72201	0.000298758				SVIL-AS1	-1.08941	0.0332586
RP11-506H20.1	1.56073	0.00414735	RP11-21B21.4	1.78734	0.00772407				TARID	-2.61412	0.00169136
RP11-506M12.1	1.538	0.00417379	RP11-223I10.1	-1.36258	0.0103723				THRB-AS1	-2.07282	0.01314
RP11-507K2.3	-1.62123	8.09679e-05	RP11-227H15.4	-3.30737	3.26803e-11				TINCR	-2.27905	0.00820577
RP11-519G16.5	-2.08367	6.15768e-05	RP11-228B15.4	1.15281	0.0157985				TMEM147-AS1	2.36276	0.00249891
TMEM92-AS1	-1.30539	0.0048774	RP11-22L13.1	1.55768	0.0333718				TMEM220-AS1	-2.84593	1.17985e-05
ZNF667-AS1	-1.1843	0.00488172	RP11-230B22.1	-2.02182	1.33318e-05				TP73-AS1	-2.51708	0.00106317
RP11-524D16__A.3	2.72914	0.00138243	RP11-231I16.1	2.07781	0.0208133				TRBV11-2	-2.6136	0.00685297
RP11-524H19.2	-1.97042	2.58615e-05	RP11-234K24.3	1.49459	0.0234595				TRG-AS1	-1.6617	0.0323729
RP11-527N22.2	3.13151	0.000347288	RP11-235E17.6	1.39486	0.00969259				TRPM2-AS	6.33494	0.000816463
CTB-47B11.3	-1.45442	0.00530645	RP11-23P13.6	4.23026	0.0013857				TTC39A-AS1	-1.7193	0.0211338
RP11-528A4.2	-2.35221	1.83305e-17	RP11-240G22.5	2.64125	0.0115297				U91328.19	-1.60746	0.000717173
RP11-532F6.3	-2.00317	7.53664e-08	RP11-243A14.1	-1.2978	0.0127047				UBXN10-AS1	-4.88063	7.93324e-08
RP11-535A19.2	1.88018	0.0025574	RP11-244F12.3	-1.14565	0.022301				UG0898H09	-4.68718	2.3372e-05
RP11-267M23.1	1.46978	0.00547393	RP11-245D16.4	1.25444	0.0263954				USP2-AS1	2.18705	0.00498377
RP11-162A12.4	-1.10148	0.00547626	RP11-247A12.7	1.43967	0.045255				VAC14-AS1	2.69155	0.0198615
SNHG11	1.06912	0.00550304	RP11-248M19.1	-1.09702	0.0207159				VIM-AS1	-1.89832	0.0232693
RP11-53M11.3	5.65431	0.000194077	RP11-251M1.1	-1.28429	0.00795608				VLDLR-AS1	-2.80678	0.00702545
RP11-449D8.1	-1.29663	0.00571847	RP11-253E3.3	1.44202	0.0493501				VPS9D1-AS1	2.79987	0.00146248
XXbac-BPG249D20.9	-1.15085	0.00572393	RP11-25K19.1	-1.51338	0.0107337				WDR86-AS1	-1.88515	0.0237682
RP11-121A8.1	-1.33774	0.00578883	RP11-260M2.1	1.19071	0.0106333				WFDC21P	-1.92833	0.0211382
RP11-542M13.2	-3.75789	2.31649e-20	RP11-261P13.6	1.64704	0.005862				WWTR1-AS1	-2.09575	0.0107558
RP11-546K22.1	2.66206	0.0121517	RP11-261P9.4	1.33632	0.0308078				XXbac-B476C20.9	-1.8903	0.000945956
RP11-547D24.1	5.30937	1.046e-06	RP11-262A16.1	-1.37153	0.00316811				XXbac-BPG299F13.17	-2.02063	0.000727952
RP11-96D1.8	1.46784	0.00607827	RP11-264B17.3	1.27578	0.00197814				XXbac-BPG308K3.5	3.55238	0.0341756
AC109826.1	-1.27022	0.00612104	RP11-264B17.4	1.38555	0.00201489				XX-FW83563B9.5	1.16156	0.0460593
RP11-54H7.4	5.3034	0.000526419	RP11-266L9.8	-1.1224	0.00662914				ZFAS1	1.58065	0.0249325
RP11-552M11.4	1.5155	0.000468505	RP11-267M23.1	1.14266	0.0245486				ZNF252P-AS1	2.81994	0.00312232
RP13-122B23.8	-1.22845	0.00662448	RP11-272L14.2	2.73225	0.00844298				ZNF582-AS1	-1.91024	0.0391623
AC137932.4	1.01726	0.00674403	RP11-273B20.1	1.11095	0.0166968				ZNF667-AS1	-2.66373	0.00146248
RP11-566K11.7	2.00354	0.00742281	RP11-276H7.2	-1.68684	3.22205e-05				ZNF674-AS1	-1.26774	0.0241246
AP000692.10	-1.15699	0.00678431	RP11-276H7.3	-1.40442	0.00275136				ZNF790-AS1	-2.65489	0.000443809
RP11-92K15.3	-1.1532	0.00694206	RP11-278A23.1	1.39713	0.00781183				ZRANB2-AS2	-1.72335	0.0277193
CTD-2278I10.4	1.38529	0.00698884	RP11-278H7.4	3.37857	0.000213645				ZSCAN16-AS1	-1.5096	0.00439655
RP11-576I22.2	-1.56406	0.000216329	RP11-278H7.5	3.92022	0.000261881
RP11-578B16.1	3.34607	0.00584714	RP11-279F6.1	-1.83241	0.00772722
CTD-2054N24.2	-1.40919	0.00710827	RP11-279O9.4	-1.31293	0.0144219
RP11-458D21.1	1.37429	0.00710916	RP11-27K13.3	-1.03742	0.00510285
RP11-57A1.1	1.84528	0.0125705	RP11-283G6.3	-1.33775	0.0198668
RP11-57A19.2	1.88471	0.0220645	RP11-284N8.3	-3.27359	1.50899e-07
LINC01311	1.1201	0.00730726	RP11-285E9.6	-1.6889	0.00201066
RP5-908M14.10	1.283	0.00735312	RP11-286N22.16	1.85661	0.0151642
RP11-58O9.2	3.22804	0.000887622	RP11-28F1.2	-1.40393	0.0112297
RP11-395B7.2	-1.32589	0.00742281	RP11-290F5.1	-2.68408	6.18674e-08
RP13-582O9.5	1.1251	0.00757507	RP11-290F5.2	-1.01102	0.0226843
LINC01183	1.41192	0.00760475	RP11-293M10.6	-2.34281	1.93292e-11
RP11-596D21.1	2.1146	0.0460006	RP11-295D4.1	1.23908	0.00662914
DLGAP4-AS1	1.49687	0.00780974	RP11-295D4.3	1.0492	0.00891941
RP3-337H4.9	1.36094	0.00781271	RP11-296E3.2	-2.68639	8.80717e-08
RP11-598F7.5	2.67887	5.41032e-06	RP11-296O14.3	-1.77058	1.81144e-07
A1BG-AS1	-1.06203	0.00783438	RP11-297N6.4	-1.42607	0.00358051
RP11-598F7.6	3.08778	1.2012e-05	RP11-298J20.4	-1.01356	0.0160162
RP11-1114A5.4	1.01318	0.00796393	RP11-299H21.1	-1.09496	0.00143206
RRS1-AS1	-1.30256	0.00796393	RP11-29B2.6	1.63251	0.0276051
RP11-59D5__B.2	3.22018	0.000905794	RP11-29G8.3	1.10718	0.0205899
AC004490.1	-1.3319	0.00796393	RP11-2C24.4	1.59609	0.00540916
YEATS2-AS1	1.04722	0.00801556	RP1-12G14.7	-1.1947	0.00140105
AC005519.4	1.27174	0.00803882	RP11-303E16.2	1.04023	0.00418703
RP11-60L3.1	6.37335	0.000156607	RP11-303E16.8	1.33213	0.00949477
RP11-610P16.1	-1.58247	3.30258e-07	RP11-304L19.3	1.01089	0.0106439
RP11-615I2.2	2.55443	1.85787e-06	RP11-305E6.4	1.0361	0.0152434
RP11-262A16.1	-1.20883	0.00836405	RP11-307C12.12	-1.01639	0.00858973
RP11-626G11.4	1.81042	0.0132495	RP11-309L24.4	1.57145	0.00136417
RP11-629O1.2	2.12155	0.00292927	RP11-313D6.3	-1.44484	0.000216166
RP11-635L1.2	1.83619	0.0472692	RP11-316O14.1	-1.07653	0.0260244
RP11-278A23.1	1.28625	0.0084294	RP11-317J10.2	-3.84501	1.06859e-15
RP11-235E17.6	1.29579	0.00845551	RP11-320N21.1	-3.27569	4.45249e-10
RP11-640L9.2	-3.19072	1.47683e-27	RP11-321A17.6	-1.02612	0.0222382
RP5-1142A6.9	1.01153	0.00855689	RP11-321G12.1	-3.25368	6.34661e-08
RP11-642A1.2	2.10671	0.00051328	RP11-325F22.2	-2.45719	5.38474e-05
RP11-649G15.2	-1.53698	0.000177803	RP11-326C3.12	2.22731	0.00572752
RP11-399O19.9	-1.08607	0.00868579	RP11-326C3.15	3.81049	0.0114568
RP11-661A12.5	-1.86658	0.000115174	RP11-326C3.2	3.79546	0.00591197
AF127936.7	-1.00578	0.00875803	RP11-326K13.4	-1.8777	1.99211e-08
RP11-661A12.9	1.73608	0.0216456	RP11-327F22.2	-1.54184	0.00281167
RP11-677M14.3	-2.45006	1.43885e-14	RP11-327L3.3	-1.28359	0.0169842
RP13-942N8.1	1.07783	0.00884501	RP11-329B9.4	1.38873	0.0188258
RP11-680F8.1	-2.35577	0.000311083	RP11-329L6.2	4.16926	0.00520336
HHIP-AS1	-1.27708	0.00887472	RP11-330H6.6	-2.15608	1.29305e-05
RP11-6O2.3	-2.45439	2.40508e-08	RP11-332H14.2	1.28992	0.000980566
RP11-706O15.3	2.42661	0.0498395	RP11-334C17.5	1.06312	0.0112607
RP11-521B24.4	1.10215	0.00919657	RP11-33O4.1	-1.63078	4.0794e-07
RP11-41O4.1	-1.06444	0.0092	RP11-341G23.4	1.72527	0.00845496
RP11-70D24.2	-2.61538	3.70184e-12	RP11-344B5.2	-1.71547	0.00060748
RP11-498C9.4	1.272	0.0092321	RP11-345M22.2	-1.94695	0.000406174
RP11-70L8.4	2.13636	0.00260303	RP11-345P4.9	-1.58881	1.40826e-09
RP11-710C12.1	-1.83526	1.02991e-05	RP11-346D19.1	2.86196	0.00128826
RP11-713M15.2	2.65482	0.000145693	RP11-348N5.7	-1.30622	0.00201381
RP11-723O4.7	1.62224	0.0229366	RP11-348N5.9	-1.3513	0.00241446
LA16c-306A4.1	1.29574	0.00932775	RP11-349K16.1	-2.51848	1.54271e-06
RP1-92O14.6	1.08889	0.00934685	RP11-34F20.7	1.27604	0.00943991
RP11-728G15.1	3.51719	0.0027903	RP11-350J20.12	5.54519	9.74972e-06
RP5-855D21.3	1.26039	0.00960442	RP11-350J20.5	1.45057	0.0322432
RP11-440I14.3	-1.45855	0.00966843	RP11-350N15.5	-1.1866	0.0180169
RP11-474G23.3	1.21333	0.00972361	RP11-351C21.2	1.20268	0.019393
RP11-731D1.4	-2.15626	4.63939e-09	RP11-351D16.3	1.39474	0.00513986
RP11-510N19.5	1.34223	0.00977088	RP11-351J23.1	1.71887	0.00513986
RP11-305E6.4	1.01797	0.00987681	RP11-353N14.2	4.41179	3.67838e-06
LINC00865	-1.32112	0.0100055	RP11-353N14.4	3.90426	3.64989e-05
RP11-749I16.3	1.63561	0.00932063	RP11-353N14.5	2.70309	2.08459e-05
RP11-752L20.3	3.04666	0.00270889	RP11-355B11.2	-1.22742	1.99212e-06
RP11-770J1.3	-1.56146	0.00014174	RP11-356B19.11	1.11538	0.0242817
RP11-354E11.2	-1.47273	0.0103108	RP11-35P15.1	-3.95969	2.89272e-11
RP5-875H18.10	-1.1781	0.0103178	RP11-362F19.1	4.69151	0.0136765
LA16c-390E6.4	1.49417	0.0103466	RP11-365P13.5	1.41197	0.0142108
MGC16275	-1.08523	0.0104394	RP11-366L20.2	3.25727	0.00467986
CTD-2410N18.4	1.49006	0.0104394	RP11-367H1.1	2.31448	0.00125414
RP11-1094M14.5	-1.293	0.0104394	RP11-367J11.3	-1.49005	0.000129066
GS1-124K5.4	1.28323	0.0105013	RP11-36B15.1	-1.01284	0.016322
RP11-554E23.4	1.29457	0.0105013	RP11-373D23.2	3.05317	0.00824202
RP11-776H12.1	3.23808	0.00233096	RP11-373D23.3	-1.00459	0.0341985
AP000230.1	-1.36398	0.0105369	RP11-37B2.1	1.41582	0.00162305
RP11-344B5.2	-1.40312	0.0105478	RP11-383I23.2	2.90093	6.69886e-05
BZRAP1-AS1	1.2906	0.0105478	RP11-386G11.10	2.32342	0.00544388
HELLPAR	1.46346	0.0107198	RP11-386G11.5	3.66021	3.81635e-06
RP11-203J24.9	-1.30051	0.0108838	RP11-388C12.5	1.45851	0.0267269
RP11-783K16.5	1.58061	0.00674403	RP11-389C8.2	-1.35486	7.26638e-06
RP11-544I20.2	1.17455	0.0109789	RP11-389O22.1	1.84799	0.00919887
RP11-785D18.3	2.52639	0.014559	RP11-390E23.6	-1.60506	8.24235e-10
U73166.2	1.34442	0.0110488	RP11-390N6.1	2.97008	0.0191484
RP11-794G24.1	1.76637	0.0110124	RP11-392O1.4	3.77652	0.000423741
RP11-679B19.1	-1.25535	0.0110621	RP11-394I13.2	1.35613	0.00714098
RP11-796E10.1	1.91896	0.000935047	RP11-395B7.2	-1.26842	0.00392528
AC073842.19	-1.4451	0.0111131	RP11-396C23.2	1.58365	0.00491593
AC145124.2	-1.21326	0.011269	RP11-396F22.1	-1.6034	0.000178877
RP11-7I15.4	1.85874	0.0161103	RP11-396O20.2	-5.03249	7.09703e-13
RP3-339A18.6	1.32277	0.0115997	RP11-399B17.1	-1.53796	0.00524731
RP11-195F19.9	-1.01789	0.0116155	RP11-399J13.2	1.88023	0.036137
RP11-800A3.4	-2.12724	4.09676e-10	RP11-399O19.9	-1.6401	0.000243906
AC093620.5	1.3929	0.0119871	RP11-400K9.4	-1.67043	0.000531731
RP11-499E18.1	-1.07269	0.0120434	RP11-400N9.1	-1.40555	0.00449907
RP11-554A11.4	-1.48292	0.0120434	RP11-401P9.4	2.43751	0.00343228
CTC-435M10.12	1.10749	0.0120434	RP11-401P9.5	2.8987	0.00115782
RP11-803D5.1	2.31232	0.00973605	RP11-401P9.6	2.82254	0.00309164
RP11-805I24.3	-2.18609	8.26097e-07	RP11-401P9.7	5.32765	9.51114e-05
RP11-817I4.1	1.96964	0.000343465	RP11-404F10.2	-1.24796	0.0432714
RP11-817I4.2	2.24957	3.03107e-05	RP11-405M12.4	-1.53859	0.00248087
RP11-405M12.4	-1.22549	0.0122703	RP11-407N17.5	-1.03417	0.0120107
RP11-182J1.17	-1.12714	0.0123466	RP1-140K8.5	4.41892	7.42203e-05
RP11-82L18.2	3.17529	1.08756e-05	RP11-413M3.4	1.40363	0.0441909
RP11-295D4.3	1.05347	0.0124056	RP11-415F23.3	-1.54673	0.00053853
RP11-832A4.7	-2.01491	3.69837e-06	RP11-417E7.1	3.8428	0.0002677
LINC01424	1.32358	0.0124701	RP11-417L19.6	1.01431	0.0208412
RP11-834C11.4	-1.55797	0.000142166	RP11-418I22.2	-1.41327	0.011
RP11-83B20.1	1.80413	0.0447396	RP11-41O4.1	-1.61849	0.000230508
RP11-661A12.8	1.0119	0.0124742	RP11-423E7.2	3.71501	0.0139581
RP11-843B15.4	2.57693	0.000203394	RP11-425D10.10	-2.15482	2.65679e-08
PRRT3-AS1	1.32641	0.0125925	RP11-425M5.7	1.76174	0.00985336
RP11-972P1.11	1.40501	0.0126165	RP11-426A6.5	1.41865	0.00960017
RP1-118J21.25	1.40343	0.0128229	RP11-426C22.4	3.47049	0.000720624
RP11-85I17.2	2.47931	5.15576e-05	RP11-426L16.3	-1.04063	0.0246629
RP11-159D12.2	1.14322	0.0128923	RP11-428J1.4	1.17204	0.0317407
CTC-510F12.7	-1.16991	0.0129975	RP11-428O18.6	2.365	0.00540997
RP11-861E21.2	1.54656	0.0165562	RP11-429J17.5	5.37621	1.11778e-05
A2M-AS1	-1.0078	0.0129975	RP11-429J17.7	2.51345	2.52145e-05
RP11-863P13.3	2.36912	0.00617843	RP11-429J17.8	2.4511	0.00224269
RP11-218F10.3	1.18655	0.0130319	RP11-430C7.5	-1.67287	0.00143693
RP11-867G23.10	-1.77061	0.00154465	RP11-431J24.2	4.63187	0.00434272
LL22NC03-2H8.5	1.36771	0.0130663	RP11-431K24.1	1.72821	0.0217112
RP4-794H19.1	-1.01478	0.0130667	RP11-435O5.2	1.60987	0.000116071
AC007773.2	1.34225	0.0132406	RP11-435O5.4	1.77534	0.00591768
RP11-875O11.3	2.56031	0.000499665	RP11-436K8.1	4.3638	0.000103136
RP11-439C15.4	-1.09143	0.0133396	RP11-438L19.1	1.53929	0.00313361
RP11-303E16.8	1.27919	0.0133407	RP11-439C15.4	-1.29565	0.00963235
RP11-895M11.3	1.57864	0.0264979	RP11-439C15.5	-1.06984	0.0324702
LA16c-431H6.7	1.27618	0.0137004	RP11-439E19.9	-1.10483	0.00667798
RP11-458F8.4	1.04801	0.0140646	RP11-43F13.4	2.42966	0.000711689
RBM12B-AS1	1.08356	0.0141119	RP11-440I14.2	-2.37773	2.49114e-06
LINC00853	1.19605	0.0141482	RP11-440I14.3	-2.02701	0.000406174
AC007191.4	1.17145	0.0141716	RP11-445O16.3	1.72534	0.00878189
RP11-89K21.1	3.2754	0.0376156	RP11-449D8.1	-1.7863	0.000207655
RP11-932O9.10	1.92782	0.00211278	RP11-449J21.5	1.51793	0.0337524
LL0XNC01-237H1.2	1.20917	0.0142043	RP11-44N22.3	2.13504	0.00147037
RP11-223I10.1	-1.26083	0.014363	RP11-452I5.2	-3.33561	3.43824e-14
RP1-193H18.2	-1.73526	5.19662e-08	RP11-456K23.1	-1.75258	1.47669e-05
VIPR1-AS1	-1.03858	0.0145421	RP11-458D21.1	1.68811	0.0112297
RP11-93H24.3	1.62553	0.000913365	RP11-458F8.4	1.14732	0.00123336
RP5-875H18.4	-1.24213	0.0147556	RP11-461A8.4	1.35062	0.0142029
LINC01132	1.07485	0.0148489	RP11-462G12.1	-1.25954	0.00227108
RP11-94C24.13	-3.08426	3.71414e-19	RP11-465B22.8	1.25341	0.0123832
RP11-286N22.14	-1.05588	0.0150764	RP11-466A19.1	-1.13983	0.00478105
NEBL-AS1	1.37717	0.0151854	RP11-467J12.4	-3.10017	1.25526e-08
RP11-960L18.1	-1.50899	0.00524614	RP11-469H8.6	4.86309	0.000851711
RP11-963H4.3	-2.64745	7.22108e-10	RP11-471B22.3	-1.02799	0.00573037
RP11-968A15.2	1.7401	0.00154357	RP11-473M20.9	2.24645	0.0122462
RP11-522B15.3	-1.09246	0.0154836	RP11-474D1.3	9.03025	3.43086e-09
RP11-968O1.5	-1.80817	4.52734e-06	RP11-474D1.4	8.17431	4.23529e-07
RP11-465B22.8	1.21042	0.0156881	RP11-474G23.3	1.31631	0.00542181
RP11-96D1.6	-3.04464	2.55237e-19	RP11-474P2.6	1.52273	0.0310292
CTC-453G23.5	1.49205	0.0158421	RP11-475D10.4	1.70881	0.00971392
RP11-900F13.3	-1.18088	0.016099	RP11-476H16.1	1.53213	0.00922768
RP11-972P1.10	1.89707	0.00250883	RP11-477I4.4	1.31818	0.0267993
ASMTL-AS1	1.29324	0.0161103	RP11-478C19.2	1.297	0.0208133
RP11-972P1.7	1.59848	0.000922246	RP11-478J18.2	1.95875	0.0130518
RP4-761J14.8	1.13608	0.0162796	RP11-478K15.6	-1.59009	0.0222228
RP1-240K6.3	-1.50698	0.000349782	RP11-47I22.2	2.11628	0.0204144
RP1-276N6.2	7.28992	0.000211964	RP11-47L3.1	-1.57058	0.000958958
RP1-278O22.1	-2.20551	4.74603e-05	RP11-480A16.1	1.22234	0.00712386
RP1-27K12.4	1.53716	0.0178139	RP11-483I13.6	-2.29285	8.12475e-08
RP13-554M15.5	2.58785	0.0193159	RP11-483P21.2	-1.14245	0.0160751
RP13-616I3.1	-1.69142	6.796e-05	RP11-485G7.6	1.68222	0.00488898
AP000692.9	1.37588	0.0171381	RP11-485M7.2	1.95652	0.00717883
RP13-890H12.2	1.80231	0.000759683	RP11-490M8.1	-1.60432	6.07588e-05
CTD-2562G15.3	1.11671	0.017172	RP11-492E3.2	2.63886	0.00176327
RP11-216L13.19	1.46897	0.0172457	RP11-496I9.1	1.14623	0.0345199
RP11-72M17.1	1.22661	0.0175917	RP11-498C9.4	1.50945	0.00155847
RP3-439F8.1	1.43918	0.0175917	RP11-499E18.1	-1.07481	0.0157985
CTD-2619J13.19	1.2368	0.0177665	RP11-49I11.1	-1.92003	1.70067e-05
RP1-68D18.2	1.78352	0.00530692	RP11-4K16.2	2.04536	0.0381246
RP1-68D18.4	2.18018	0.000865649	RP11-502I4.3	-1.81526	1.3763e-07
ERICD	1.08528	0.0180375	RP11-503E24.2	1.38839	0.044218
RP4-680D5.2	1.34995	0.0180799	RP11-503N18.1	-2.12055	7.87595e-06
AC006942.4	-1.11638	0.0181161	RP11-504G3.2	1.11615	0.0484195
RP11-168F9.2	-1.09838	0.0181861	RP11-504P24.9	1.8535	0.0167268
RP11-20I20.4	1.23565	0.0181861	RP11-506H20.1	1.54011	0.0122485
RP1-78B3.1	2.59711	0.0317733	RP11-506M12.1	1.75962	0.000563908
RP1-60O19.1	-1.40825	0.0182652	RP11-507K2.3	-1.54315	0.00138483
RP1-80N2.2	-1.55727	0.00099782	RP11-510N19.5	1.45549	0.0161014
RP3-322G13.7	1.56494	0.0158046	RP11-511H23.2	1.25211	0.0028609
RP3-323A16.1	2.35663	0.00117531	RP11-517I3.2	-1.26749	5.79459e-05
RP11-634H22.1	1.13414	0.0186365	RP11-519G16.3	-1.44289	0.000733944
RP3-400B16.1	-2.26864	4.09093e-10	RP11-519G16.5	-2.50277	5.67867e-06
RP11-159H22.2	-1.0587	0.0186483	RP1-151F17.1	1.0624	0.0142934
AC005775.2	1.3353	0.0186483	RP11-521B24.4	1.08634	0.0139902
LINC01550	-1.49824	0.0187298	RP11-521I2.3	1.06952	0.0452402
RP3-416H24.1	4.32627	0.000123774	RP11-522B15.3	-1.32526	0.00469886
RP3-453C12.14	1.95903	0.00410551	RP11-524D16__A.3	3.04959	0.000269728
U47924.32	1.44374	0.0189271	RP11-524F11.1	1.13414	0.0239308
AC004471.9	1.33609	0.0193159	RP11-524H19.2	-2.25199	4.34917e-05
RP3-522D1.1	2.11329	0.00270971	RP11-526I2.5	-1.09717	0.0281278
RP11-295D4.1	1.05114	0.0194717	RP11-527N22.1	-1.19482	0.0205899
RP11-396C23.2	1.24991	0.0198905	RP11-527N22.2	3.30238	0.000558792
RP5-967N21.11	1.06047	0.0199766	RP11-528A4.2	-2.45229	1.40394e-08
SATB2-AS1	-1.48587	0.0199926	RP11-530C5.1	-1.00912	0.00189436
RP4-563E14.1	1.18869	0.0201425	RP11-532F12.5	-1.32267	2.30031e-05
AC005306.3	1.31835	0.0201425	RP11-532F6.3	-2.49773	5.05488e-09
RP4-530I15.9	2.02274	0.0082123	RP11-533E19.7	1.24189	0.0125624
RP11-273B20.1	1.11172	0.0203207	RP11-535A19.2	2.21947	0.000755689
RP11-449J21.5	1.28032	0.0203624	RP11-541N10.3	-1.05961	0.000928907
RP11-89K10.1	1.22052	0.020422	RP11-544I20.2	1.20451	0.0163754
RP11-79P5.9	1.08166	0.0204445	RP11-546K22.1	3.34739	0.00980347
CTD-2006M22.2	-1.22239	0.0204445	RP11-547D24.1	5.78453	1.58269e-05
RP5-963E22.6	1.40297	0.0205856	RP11-54H7.4	5.24851	0.000883412
RP4-594A5.1	4.86297	1.74386e-06	RP11-54O7.17	1.64742	0.030335
RP11-34F20.7	1.12384	0.0213724	RP11-551L14.4	1.81177	0.0377173
RP4-616B8.5	1.68354	0.000553224	RP11-552M11.4	1.45859	0.0055761
SH3RF3-AS1	1.20247	0.0214058	RP11-554A11.4	-1.78681	0.00160401
RP4-635A23.6	-1.82062	5.36516e-06	RP11-554E23.4	1.0415	0.0428914
RP4-635E18.7	1.71748	0.000212809	RP11-559N14.5	4.09708	8.17911e-05
RP11-1275H24.2	1.25597	0.0217895	RP11-566K11.7	2.00348	0.0155274
RP11-428J1.4	1.01181	0.0219221	RP11-568J23.5	1.05132	0.0474576
RP11-298I3.4	1.10517	0.0220202	RP11-572O17.1	1.31902	0.0079024
RP11-303E16.3	1.01298	0.0220603	RP11-576I22.2	-1.84217	0.00011477
GAS5	1.05732	0.0220603	RP11-578B16.1	3.42283	0.00312722
RP4-668J24.2	-1.89243	2.54971e-05	RP11-579D7.4	-1.44491	0.00332413
RP5-908M14.9	1.13033	0.0221145	RP11-57A1.1	1.67707	0.00427682
RP13-516M14.2	1.26389	0.0221145	RP11-57A19.2	2.32178	0.0048663
RP4-671O14.6	1.63805	0.0427496	RP11-589N15.2	1.12427	0.0157421
HCG9	-1.16871	0.0221358	RP11-58O9.2	3.31196	0.0026685
AC005753.1	-1.23864	0.0221656	RP11-598F7.5	2.72638	6.09499e-05
RP4-697K14.15	1.81604	0.0294981	RP11-598F7.6	2.98332	6.43275e-05
AP003774.4	-1.1838	0.0224379	RP11-59D5__B.2	3.37351	0.000767495
RP3-510D11.2	1.41353	0.0227846	RP11-60A8.1	5.06721	0.00313361
RP11-93O14.2	1.21453	0.0228698	RP11-610P16.1	-1.72525	8.01887e-05
RP11-51J9.5	1.14811	0.0228731	RP11-615I2.2	2.47386	0.0001754
RP4-760C5.3	2.45515	0.00229885	RP11-617F23.1	-1.4971	6.35382e-07
RP11-420A23.1	1.03919	0.0229366	RP11-61A14.4	-1.34129	0.00106169
RP4-782L23.1	1.88448	0.0453187	RP11-624L4.1	1.86423	0.00505531
RP11-103J8.1	-1.18254	0.0230628	RP11-626G11.4	1.58758	0.0316705
RP11-15N24.4	1.02462	0.0230628	RP11-629O1.2	2.55825	0.000599904
RP11-545D22.1	-1.00423	0.0231422	RP11-635N19.1	-1.70955	1.18795e-06
RP11-20E24.1	1.34407	0.0233184	RP11-638I8.1	1.17711	0.0241504
CTD-2192J16.26	1.30741	0.0234304	RP11-640L9.2	-3.59926	2.46847e-20
AC084809.3	-1.14339	0.0238666	RP11-642A1.2	2.19706	0.000909748
RP4-785G19.5	1.82533	0.0108838	RP11-649G15.2	-1.02206	0.0267512
RP5-1009E24.8	3.43403	4.16418e-05	RP11-661A12.5	-2.00177	5.56537e-05
KCNIP2-AS1	1.05926	0.0240368	RP11-661A12.8	1.25764	0.0247906
AC092171.2	1.22383	0.0240368	RP11-661A12.9	1.91255	0.0168161
RP11-279O9.4	-1.18348	0.0240675	RP11-66N24.4	1.0117	0.0085722
U47924.29	1.3646	0.0240849	RP11-677M14.3	-2.44737	1.15833e-09
RP11-568J23.5	1.07553	0.0240924	RP11-679B19.1	-1.37808	0.00348264
RP5-1011O1.2	4.94858	8.69079e-05	RP11-67L2.2	-1.01912	0.000188947
RP5-1021I20.1	-1.60072	5.70008e-05	RP11-680A11.5	1.25818	0.000192961
AP000704.5	1.12854	0.0243113	RP11-680F8.1	-2.22313	0.00132814
RP11-478C19.2	1.27183	0.0244279	RP11-680F8.3	-1.22909	0.00093168
ZNF341-AS1	1.49846	0.0245495	RP11-680G24.5	1.21968	0.0373952
RP11-650L12.2	1.16246	0.02464	RP11-686D22.8	-1.02218	0.0217112
RP11-480A16.1	1.00018	0.02464	RP11-696N14.1	-1.02401	0.0080288
RP11-350J20.5	1.29363	0.0247043	RP11-6N17.3	-1.59448	6.54349e-05
RP11-483P21.2	-1.12154	0.0251291	RP11-6N17.4	-1.1229	0.000558792
RP11-730K11.1	-1.1118	0.025174	RP11-6O2.3	-2.4663	1.25139e-06
RP5-1031D4.3	-2.04052	2.52289e-06	RP11-703I16.1	-1.91879	7.79087e-08
AC104820.2	-1.28117	0.0254061	RP11-706O15.1	1.19224	0.00248087
RP11-73M7.6	1.44102	0.0254965	RP11-70D24.2	-2.8142	4.97294e-09
RP5-1057I20.5	1.57059	0.0315524	RP11-70L8.4	2.18798	0.00140425
RP11-2E11.6	1.43886	0.025833	RP1-170O19.17	5.36161	0.00278258
RP5-1057J7.7	-1.75185	5.56768e-05	RP11-710C12.1	-1.92292	1.73474e-05
AC010761.9	1.34965	0.0259644	RP11-713M15.2	3.08015	2.33424e-05
LINC00528	-1.01472	0.0260136	RP11-71L14.3	-1.38489	0.00342209
AGAP2-AS1	1.18782	0.0262537	RP11-723O4.7	1.73048	0.0233516
RP1-179N16.6	1.14404	0.0262537	RP11-727F15.12	-1.20344	1.69436e-06
LINC00526	-1.14261	0.0262537	RP11-727F15.9	1.59115	0.000792768
RP11-127I20.8	1.43355	0.0262921	RP11-72M17.1	1.01425	0.0481797
PIK3IP1-AS1	1.04045	0.0263148	RP11-731D1.4	-2.37526	7.67379e-10
RP5-1120P11.1	5.1232	1.42773e-10	RP11-736K20.4	-1.4406	0.0014837
RP5-1148A21.3	-1.90714	4.30811e-09	RP11-736N17.8	-1.71208	0.000633897
RP5-1158E12.3	3.22178	3.26386e-05	RP11-749I16.3	2.02276	0.00953804
RP11-367G18.1	-1.08009	0.0265751	RP11-74E22.3	-1.50621	0.000183903
RP5-1185I7.1	-1.73057	0.00130036	RP11-750H9.5	-1.14914	0.0340633
RP1-47M23.3	-1.25494	0.0269629	RP11-752L20.3	3.41916	0.000669899
RP5-836N17.4	1.87279	0.0130197	RP11-75C10.6	1.26253	0.0248459
RP5-858B6.3	1.91938	0.00510354	RP11-770J1.3	-1.64352	0.000401943
RP5-881L22.5	1.60273	0.0285551	RP11-774O3.3	-1.68748	4.84589e-07
RP5-884M6.1	6.85338	1.37888e-08	RP11-776H12.1	3.57371	1.18795e-06
AC097468.4	-1.21196	0.0274636	RP11-783K16.5	1.45946	0.00896063
UBE2Q1-AS1	1.27361	0.0274636	RP11-785D18.3	2.83656	0.0158761
LA16c-380H5.5	-1.012	0.0276583	RP1-178F10.1	-1.02229	0.027055
UBXN10-AS1	-1.2884	0.027997	RP11-78O7.2	-1.17575	0.000208682
LINC00471	1.2717	0.0281488	RP11-794G24.1	1.90397	0.00436733
RP5-907D15.4	2.8464	0.00124453	RP11-796E10.1	2.18592	0.00146534
LINC00654	-1.29731	0.0284275	RP1-179N16.6	1.45056	0.00538144
RP5-908M14.5	3.15868	0.00203139	RP11-7F18.2	1.00803	0.033518
RP5-981O7.2	1.71288	0.0120434	RP11-7I15.4	1.91586	0.0181072
RP11-96L14.7	1.28206	0.028843	RP11-7O11.3	1.12454	0.0201372
SCARNA15	1.66955	0.000905794	RP11-800A3.4	-1.81232	1.73474e-05
SCARNA9	2.52023	0.00825627	RP11-803D5.1	2.36308	0.00358051
AC006128.2	1.03773	0.029027	RP11-805I24.3	-2.37239	3.21006e-07
SH3PXD2A-AS1	2.73928	0.000898349	RP11-817I4.1	1.95618	0.000196749
AC015849.19	1.08259	0.0291785	RP11-817I4.2	2.41628	7.88585e-05
RP11-585P4.5	1.31119	0.0292738	RP11-817O13.8	-1.42076	3.35181e-05
AC018766.4	1.06082	0.02929	RP11-81A22.4	-1.29763	7.31598e-05
LINC00106	1.19424	0.0293582	RP11-82L18.2	2.92493	8.43297e-05
SLC16A1-AS1	1.7299	0.000145018	RP11-832A4.7	-2.00238	0.000352556
LINC00702	-1.48974	0.029443	RP11-834C11.4	-1.53925	0.000571193
RP11-555M1.3	-1.00724	0.029443	RP11-837J7.4	1.51144	0.0194449
SLC22A18AS	-2.8876	5.67447e-23	RP11-843B15.4	2.61326	0.000338406
AC010976.2	1.02541	0.0296437	RP11-844P9.2	-1.90009	0.00911684
MMP25-AS1	1.17367	0.0296677	RP11-848P1.3	-1.3577	0.000201075
RP11-435O5.4	1.26383	0.0297851	RP11-84A14.4	-1.78065	1.98546e-06
AC027601.1	1.01052	0.0299912	RP11-84G21.1	-1.05622	0.00370868
RP11-503E24.2	1.28268	0.0309639	RP11-85I17.2	2.68618	7.57928e-05
SLC7A11-AS1	3.31162	0.0102428	RP11-861E21.2	1.75552	0.0308421
SLCO4A1-AS1	3.57252	0.000883635	RP11-863K10.7	-1.20079	0.00902594
RP11-139H15.5	1.23421	0.0310493	RP11-863P13.3	2.40584	0.00985774
CTD-3065J16.6	1.41362	0.0311264	RP11-867G23.10	-1.68856	0.00571462
SMIM2-AS1	-1.74801	0.00127817	RP11-867G23.8	-1.64625	2.74817e-09
RP11-99J16__A.2	-1.38956	0.0312846	RP11-873E20.1	-1.28968	0.0146996
CTA-217C2.2	1.26631	0.0313127	RP11-875O11.1	-1.62366	0.000128831
SNHG1	1.88617	2.40508e-08	RP11-875O11.3	2.70693	0.00106638
SNHG15	1.87553	2.40953e-09	RP11-881M11.2	-1.25384	0.0087965
RP11-261P9.4	1.37901	0.0316295	RP11-88E10.5	1.62237	0.00176327
SNHG17	1.90893	3.54892e-05	RP11-89H19.2	-1.06537	0.00120418
SNHG4	1.83984	4.89622e-06	RP11-89K10.1	1.34889	0.0127731
AC007249.3	1.22029	0.0317733	RP11-900F13.3	-1.39529	0.0109145
DLEU2	1.14989	0.0317755	RP11-92K15.3	-1.56363	0.00048316
RP13-317D12.3	1.00017	0.0321269	RP11-932O9.10	1.86708	0.0252995
SPATA3-AS1	1.85652	0.00325607	RP1-193H18.2	-1.87186	2.12757e-07
LINC01376	1.09071	0.0324084	RP11-93H24.3	1.99229	0.000133161
AC016735.1	1.3398	0.0324438	RP11-94C24.13	-3.05479	4.37686e-11
LINC00501	-1.10839	0.0325149	RP11-963H4.3	-2.4666	1.70004e-06
CTD-3195I5.3	1.05602	0.0325933	RP11-968A15.2	1.905	0.00130616
ST7-OT4	2.82399	0.0088439	RP11-968O1.5	-1.86819	7.79087e-08
TARID	-2.43958	3.82951e-09	RP11-96D1.6	-3.49563	2.29604e-16
RP11-351J23.1	1.35103	0.0327213	RP11-96D1.8	1.47198	0.000943668
LINC00925	-1.26529	0.0328322	RP11-972P1.10	1.94783	0.00274977
RP5-1059L7.1	1.42255	0.0330476	RP11-972P1.11	1.40498	0.0137493
IBA57-AS1	1.39341	0.0330476	RP11-972P1.7	1.72883	0.000711689
LINC01091	1.19929	0.0332476	RP11-977G19.11	-1.26455	1.09495e-05
RFPL1S	-1.13861	0.0333382	RP1-197B17.4	-1.39139	0.00172355
RP5-1142J19.1	-1.00137	0.0334367	RP1-197B17.7	-1.27829	0.00104763
RP11-736N17.8	-1.17101	0.0339417	RP11-98D18.9	1.20111	0.00514474
RP11-111M22.4	1.13114	0.0341567	RP1-239B22.5	1.04764	0.022301
RP11-25K19.1	-1.14406	0.0342029	RP1-240K6.3	-1.5811	0.000488932
CTD-2292P10.4	1.33513	0.0345611	RP1-276N6.2	7.40844	4.72776e-05
RP11-351C21.2	1.20577	0.0345697	RP1-278O22.1	-2.78632	6.49035e-07
TEX41	2.83043	0.00728971	RP1-309I22.2	2.27994	0.0431803
CTD-2349P21.9	1.31955	0.0353925	RP1-30M3.6	-1.1289	0.00480925
TFAP2A-AS1	3.65998	0.000937751	RP13-122B23.8	-1.2717	0.0084879
CTA-941F9.10	1.08544	0.0356312	RP1-317E23.3	-1.39698	3.86442e-06
TINCR	-3.71141	6.48221e-18	RP13-20L14.6	-1.46869	1.06428e-05
RP11-151N17.1	1.28179	0.0359752	RP13-516M14.2	1.2066	0.0365274
TM4SF1-AS1	1.88298	0.00485778	RP13-554M15.2	1.54779	0.0414475
RP13-516M14.10	1.01732	0.0365952	RP13-554M15.5	2.18154	0.0138774
LINC00880	1.11906	0.0366218	RP13-580F15.2	-1.22397	0.000398461
RP1-63M2.7	1.10967	0.0366424	RP13-582O9.5	1.25062	0.00207325
RP4-622L5.7	1.12498	0.0369967	RP13-616I3.1	-1.97685	1.19916e-05
LINC00449	1.13889	0.0370846	RP13-890H12.2	2.02775	0.00109114
TMEM147-AS1	1.68312	2.27228e-07	RP1-41C23.4	2.37579	0.00581851
RP11-180C16.1	1.48167	0.0372757	RP1-47M23.3	-1.44703	0.0131255
RP11-173B14.4	1.25474	0.0372757	RP1-60O19.1	-1.9258	0.00101465
XXyac-YX65C7_A.2	1.10232	0.0374681	RP1-68D18.2	1.82128	0.0069962
KB-431C1.5	1.05817	0.0375843	RP1-68D18.4	2.3594	0.00181351
TMEM220-AS1	-3.22034	1.31531e-22	RP1-78B3.1	2.56833	0.038275
RP11-345J18.2	-1.0781	0.037805	RP1-80N2.2	-1.96492	3.13598e-06
AC093901.1	1.44581	0.0380861	RP1-92O14.6	1.14442	0.0188541
RP4-620E11.8	1.35496	0.0380861	RP3-322G13.7	1.67406	0.00815236
FAM157C	1.24944	0.0380861	RP3-323A16.1	2.5121	0.000505202
RP11-394B2.1	1.02098	0.0384895	RP3-337H4.9	1.41282	0.0105656
MGAT3-AS1	-1.19187	0.0385852	RP3-339A18.6	1.22713	0.0417581
LINC01094	1.49408	0.038695	RP3-368A4.5	1.29832	0.0341998
AC069513.4	1.24737	0.0400309	RP3-368A4.6	1.55545	0.0176309
RP11-394I13.2	1.03139	0.040299	RP3-380B8.4	2.48929	0.005862
RP11-150O12.3	1.25751	0.0410954	RP3-395M20.12	-1.00082	0.0113356
TRG-AS1	-1.59499	0.000166519	RP3-395M20.8	-1.41274	7.42497e-05
RP11-475D10.4	1.33795	0.0415082	RP3-395M20.9	-1.22011	0.0120682
CTB-193M12.4	-1.07858	0.0415303	RP3-400B16.1	-2.35047	1.62519e-07
RP11-214F16.8	1.05936	0.0418793	RP3-406P24.5	1.50332	0.00465187
TRPC7-AS1	-2.40645	1.48203e-07	RP3-414A15.12	-1.22516	0.00512219
RP11-314A20.2	1.29954	0.042013	RP3-416H24.1	5.07277	0.00113139
TRPM2-AS	2.4596	0.00874405	RP3-425C14.5	1.51056	0.0345837
LINC00668	-1.35724	0.042013	RP3-439F8.1	1.71681	0.00334637
TSPEAR-AS1	2.20886	0.0263654	RP3-453C12.14	2.06603	0.00469611
RP3-406P24.5	1.07269	0.042013	RP3-465N24.6	-1.27731	0.00742863
CTD-2020K17.3	1.08891	0.042563	RP3-522D1.1	2.05877	0.00425955
RP11-44F14.2	1.33325	0.0425843	RP3-523K23.2	-1.14651	0.000688629
TSPEAR-AS2	2.82936	0.00932063	RP4-530I15.9	2.00602	0.00371308
UCA1	4.01233	0.00359915	RP4-563E14.1	1.50731	0.00480925
RP11-474P2.6	1.28218	0.0433058	RP4-564F22.5	1.83869	0.0235373
RP11-203M5.7	1.05182	0.0433058	RP4-585I14.3	1.57365	0.0202527
RP11-166B2.8	1.07343	0.0433058	RP4-594A5.1	5.37778	1.04633e-07
MAMDC2-AS1	-1.05075	0.0434141	RP4-612B15.3	-1.47712	2.76511e-06
USP30-AS1	-1.9316	1.47501e-05	RP4-616B8.5	1.82534	0.000793318
LINC00992	-1.06582	0.0437883	RP4-620E11.8	1.6122	0.0157421
MGC45922	1.23389	0.043968	RP4-635A23.6	-1.95479	2.53093e-05
RP1-170O19.14	-1.02733	0.0443493	RP4-635E18.7	1.70196	0.00184465
VAC14-AS1	3.54638	1.66789e-06	RP4-639F20.1	-1.59973	1.18795e-06
RP11-431K24.1	1.33684	0.0453187	RP4-647J21.1	-1.38222	0.00520336
VLDLR-AS1	-1.64117	0.00211845	RP4-669P10.20	-1.24011	0.00293365
LINC00571	1.2045	0.0453795	RP4-680D5.2	1.45014	0.0123737
RP11-212I21.4	1.44334	0.0456293	RP4-681N20.5	1.09286	0.0493353
RP11-680G24.5	1.13417	0.0458451	RP4-697K14.15	2.29454	0.00101465
AP000487.6	1.00807	0.0458451	RP4-758J18.13	1.17204	0.000611937
RP11-430C7.5	-1.11889	0.0460006	RP4-760C5.3	2.62069	0.00170484
VPS9D1-AS1	2.41413	9.14736e-06	RP4-761J14.8	1.25026	0.0139825
RNF144A-AS1	1.211	0.0460738	RP4-782L23.1	2.00065	0.0487435
RP11-54O7.17	1.33282	0.0460738	RP4-785G19.5	1.92763	0.00835144
CTD-3138B18.6	1.27247	0.0462129	RP4-794H19.1	-1.17422	0.00528079
RP11-638I8.1	1.11525	0.0462587	RP4-794I6.4	1.84792	0.0288463
UCKL1-AS1	1.16827	0.0463153	RP4-800J21.3	-1.09108	0.0378822
RP11-713P17.3	-1.1684	0.0465222	RP4-816N1.7	1.86205	0.017605
LINC01473	1.07629	0.0468879	RP5-1009E24.8	3.46101	0.000354346
RP11-477I4.4	1.24732	0.0468879	RP5-1009E24.9	1.36373	0.0488036
RP11-619A14.3	-1.17635	0.0472692	RP5-1011O1.2	5.31364	1.40395e-05
WI2-87327B8.2	2.09075	0.0322312	RP5-1021I20.1	-1.03605	0.0431857
RP11-844P9.2	-1.27373	0.0473499	RP5-1028K7.2	1.64694	0.00971752
AL591893.1	1.48422	0.0474393	RP5-1031D4.3	-2.46273	2.8799e-06
XXbac-B476C20.9	-3.01009	4.04133e-45	RP5-1042I8.7	-1.02397	0.00302675
RP11-524F11.1	1.0075	0.0477531	RP5-1057J7.7	-1.77468	0.000113217
RP11-356B19.11	1.04353	0.0478321	RP5-1059L7.1	1.87541	0.0111683
XXbac-BPG308K3.5	2.91757	0.00131462	RP5-1061H20.4	1.26089	0.00568032
RP11-411B10.2	1.28214	0.048134	RP5-1063M23.2	3.12429	0.00675938
RP11-573G6.4	-1.14634	0.0482347	RP5-1115A15.1	-1.15606	0.0382808
ZDHHC20-IT1	1.87358	0.00934685	RP5-1120P11.1	4.91512	3.7635e-09
LINC00638	1.04124	0.0486003	RP5-1148A21.3	-2.27589	8.82604e-11
LINC01237	1.08158	0.0488914	RP5-1158E12.3	3.38017	0.000222246
RP11-830F9.5	-1.24828	0.0495011	RP5-1159O4.1	1.02595	0.0121368
ZFAS1	1.54877	0.000751362	RP5-1185I7.1	-1.52459	0.0179633
RP11-48B3.3	-1.01336	0.0497452	RP5-823G15.5	1.79693	0.0215212
ZFPM2-AS1	2.08432	0.018311	RP5-836N17.4	1.85932	0.0233519
AD001527.7	1.15968	0.0498916	RP5-855D21.3	1.1272	0.0128421
			RP5-858B6.3	1.93136	0.00662914
			RP5-881L22.5	2.10017	0.00116657
			RP5-884G6.2	-1.07383	0.00571462
			RP5-884M6.1	7.03081	3.02298e-07
			RP5-899E9.1	-1.13408	0.0354786
			RP5-901A4.1	1.01474	0.0346238
			RP5-907D15.4	3.20918	0.00082123
			RP5-908M14.10	1.27481	0.00422508
			RP5-908M14.5	3.52775	0.00259111
			RP5-943J3.2	-1.19614	0.000702841
			RP5-956O18.2	2.06434	0.0331443
			RP5-967N21.11	1.08744	0.0356813
			RP5-968P14.2	-1.09827	0.00712386
			RP5-981O7.2	1.62222	0.0157985
			RP5-994D16.9	-1.03359	0.000813975
			RP6-74O6.6	1.59335	0.0151353
			RTCA-AS1	-1.62295	7.38041e-05
			RUSC1-AS1	1.33199	0.000135823
			SATB2-AS1	-1.3435	0.0253592
			SCARNA15	1.74899	0.00334637
			SCARNA9	2.41734	0.0055993
			SEMA3B-AS1	-1.61221	0.000428545
			SENCR	-1.66272	0.000116071
			SFTA1P	-2.30563	0.0002677
			SGMS1-AS1	-1.15968	0.000186027
			SH3PXD2A-AS1	3.26198	0.000880207
			SH3RF3-AS1	1.03061	0.0284003
			SLC16A1-AS1	1.88627	5.67867e-06
			SLC22A18AS	-2.74987	1.60386e-10
			SLC2A1-AS1	1.4806	0.0187127
			SLCO4A1-AS1	3.88982	0.000286735
			SMIM2-AS1	-1.67168	0.00173277
			SNHG1	1.74647	1.36241e-07
			SNHG11	1.06514	0.00141162
			SNHG12	1.10385	0.000534211
			SNHG15	1.90151	4.64168e-08
			SNHG17	2.0229	1.06428e-05
			SNHG20	1.22783	1.76631e-05
			SNHG3	1.15027	0.000863779
			SNHG4	1.95044	2.54641e-05
			SNHG6	1.20798	0.0028679
			SNHG7	1.19297	0.00272626
			SPATA3-AS1	1.72022	0.00591315
			SPATA41	-1.19275	0.00144431
			SRP14-AS1	-1.1393	0.000791007
			ST20-AS1	-1.13187	2.32216e-05
			STAM-AS1	1.09693	0.0383955
			SUCLG2-AS1	-1.42247	0.000316899
			TARID	-2.53495	3.88384e-08
			TEX41	3.62794	0.00972001
			TFAP2A-AS1	2.634	0.00953804
			THAP7-AS1	-1.05218	0.00534849
			TINCR	-3.56999	1.60386e-10
			TM4SF19-AS1	1.01721	0.0441037
			TM4SF1-AS1	2.18724	0.00510326
			TMEM147-AS1	1.82482	1.19708e-06
			TMEM191A	1.07311	0.0431803
			TMEM220-AS1	-3.58244	4.04813e-15
			TMEM75	2.96214	0.0335012
			TMEM92-AS1	-1.48253	0.00845364
			TP53TG1	-1.20785	0.000365236
			TP73-AS1	-1.1716	0.0128562
			TRG-AS1	-2.50497	1.71657e-08
			TRPC7-AS1	-2.25444	4.22343e-05
			TRPM2-AS	2.57833	0.00166853
			TSPEAR-AS1	2.25901	0.0135483
			TSPEAR-AS2	2.61419	0.0121618
			TUSC8	1.86233	0.0167138
			U47924.29	1.47094	0.0124069
			U47924.32	1.57312	0.0172959
			U73166.2	1.01577	0.0405122
			U91328.19	-1.49003	2.78366e-07
			UBE2Q1-AS1	1.37957	0.0136725
			UBE2R2-AS1	1.3615	0.049647
			UBXN10-AS1	-1.96934	0.000186636
			UCA1	4.564	0.00184327
			UCKL1-AS1	1.18936	0.0139902
			USP30-AS1	-3.08037	1.78474e-12
			VAC14-AS1	3.09632	2.92885e-06
			VIPR1-AS1	-1.06829	0.00491593
			VPS9D1-AS1	2.37461	0.00012189
			WASIR2	1.91121	0.0219305
			WI2-87327B8.2	2.06182	0.0238842
			XXbac-B135H6.15	-1.29738	0.000180427
			XXbac-B476C20.9	-3.14134	2.06071e-21
			XXbac-BPG181B23.7	-1.6054	1.07362e-05
			XXbac-BPG249D20.9	-1.00008	0.0151353
			XXbac-BPG299F13.17	-1.28967	5.19206e-05
			XXyac-YX65C7_A.2	1.34647	0.0337135
			YEATS2-AS1	1.0292	0.0164968
			ZDHHC20-IT1	2.54409	0.00462427
			ZEB1-AS1	1.05637	0.00477699
			ZFAS1	1.52885	0.00120047
			ZFPM2-AS1	2.95274	0.0139825
			ZNF252P-AS1	1.03573	0.030335
			ZNF337-AS1	1.07869	0.0118248
			ZNF341-AS1	1.58998	0.0263954
			ZNF582-AS1	-1.36202	0.00113139
			ZNF667-AS1	-1.15982	0.00584272
