# Supplementary material for: Biomarker Discovery for the Carcinogenic Heterogeneity Between Colon and Rectal Cancers Based on lncRNA-Associated ceRNA Network Analysis
Source: Front Oncol. 2020 Oct 30;10:535985. doi: 10.3389/fonc.2020.535985 (PMC7662689; doi:10.3389/fonc.2020.535985)
Supplement: Supplementary file 3 [file Table_2.xlsx]

## Sheet: Sheet1
Supplementary Table 2 Differentially expressed miRNAs in colon M0/N, colon M1/N, rectal M0/N and rectal M1/N groups, respectively.
Colon M0/N			Colon M1/N			Rectal M0/N			Rectal M1/N
miRNAs	logFC	FDR	miRNAs	logFC	FDR	miRNAs	logFC	FDR	miRNAs	logFC	FDR
miR-197-3p	-4.70676	4.04457e-122	miR-197-3p	-4.74316	2.46746e-39	miR-328-3p	-7.46967	4.22828e-65	miR-328-3p	-6.6404	1.39671e-17
miR-328-3p	-5.20894	3.70681e-107	miR-328-3p	-5.20267	1.07939e-37	let-7d-3p	-5.50918	9.89062e-56	miR-197-3p	-5.19229	1.44605e-17
let-7d-3p	-3.95699	8.87088e-87	let-7d-3p	-4.10432	1.93211e-36	miR-139-5p	-6.26056	5.88767e-52	let-7d-3p	-4.77237	1.09817e-15
miR-486-5p	-5.67961	4.90695e-77	miR-766-3p	-4.52761	1.95647e-32	miR-197-3p	-5.54265	5.88767e-52	miR-766-3p	-5.36332	1.64582e-15
miR-1306-5p	-4.14017	4.28733e-76	miR-1976	-4.34381	1.0419e-31	miR-766-3p	-5.62873	3.41958e-48	miR-574-3p	-5.13518	5.22293e-15
miR-139-5p	-4.90565	9.73849e-76	miR-671-3p	-4.1044	4.60288e-30	miR-574-3p	-5.5001	6.54544e-44	miR-139-5p	-5.7075	7.88211e-15
miR-766-3p	-4.21336	4.64208e-75	miR-423-3p	-3.21575	1.9054e-29	miR-149-5p	-5.87169	8.37158e-39	miR-486-5p	-5.92872	7.88211e-15
miR-1976	-4.07651	1.57039e-73	miR-1306-5p	-4.36216	3.77224e-29	miR-1306-5p	-5.24779	1.53214e-38	miR-1306-5p	-4.8537	6.58983e-14
miR-125a-5p	-4.02145	1.57039e-73	miR-125a-5p	-3.90582	5.24258e-29	miR-139-3p	-6.52649	2.22234e-37	miR-125a-5p	-4.27218	2.97328e-13
miR-194-3p	-4.02726	7.21402e-70	miR-486-5p	-5.90427	1.77237e-28	miR-99b-5p	-4.22815	1.19633e-35	miR-378a-5p	-3.93958	7.70163e-13
miR-378a-5p	-3.78118	8.04814e-70	let-7b-5p	-3.20364	3.43649e-28	miR-125a-5p	-5.12109	3.22153e-35	miR-21-5p	6.99883	7.70163e-13
miR-423-3p	-3.13757	6.34363e-68	miR-744-5p	-3.55382	1.43724e-27	miR-193a-5p	-5.05582	6.47857e-34	miR-92b-3p	-3.96789	3.499e-12
miR-574-3p	-3.49438	2.44933e-55	miR-139-5p	-4.68557	1.62368e-27	miR-378a-5p	-4.23035	1.65867e-29	miR-1296-5p	-4.35003	3.8225e-12
let-7b-5p	-3.11359	5.83421e-55	miR-378a-5p	-4.01083	4.34397e-27	let-7b-3p	-3.55567	5.80544e-28	let-7b-5p	-3.18271	6.29108e-12
miR-139-3p	-5.34636	5.14293e-52	miR-101-3p	5.40627	8.92449e-27	miR-1296-5p	-4.68306	1.72744e-27	miR-193a-5p	-4.53428	1.23568e-11
miR-181a-5p	-3.37161	7.04368e-52	miR-574-3p	-3.54895	2.15381e-26	miR-193b-5p	-5.19823	1.50859e-26	miR-99b-5p	-3.48128	2.19843e-11
miR-671-3p	-3.79978	1.72407e-51	miR-194-3p	-4.44463	4.50573e-26	miR-423-3p	-3.20938	2.59643e-26	miR-149-5p	-5.00418	3.15783e-11
miR-744-5p	-3.27765	7.18065e-51	miR-324-3p	-3.21676	1.60884e-24	miR-486-5p	-5.60659	1.85386e-25	let-7b-3p	-3.19128	4.30818e-11
miR-21-5p	6.53113	1.81582e-49	miR-21-5p	6.47618	5.44601e-24	miR-1976	-4.04383	1.40726e-23	miR-1976	-3.62217	4.73596e-11
miR-149-5p	-4.11117	6.82981e-46	miR-589-5p	-2.56216	2.36022e-23	let-7b-5p	-3.47541	1.80779e-23	miR-1180-3p	-4.26391	1.5518e-10
miR-532-3p	-3.13872	4.60291e-41	miR-106b-5p	4.92639	6.63692e-23	let-7e-3p	-4.09055	2.74968e-23	miR-671-3p	-3.76411	1.92101e-10
miR-484	-2.45146	6.33188e-41	miR-1307-3p	-3.51482	1.55984e-22	miR-150-5p	-4.23854	3.18176e-23	miR-29b-3p	6.63658	3.26199e-10
miR-1296-5p	-3.50896	1.62533e-40	miR-146b-3p	-3.66448	2.62685e-22	miR-145-5p	-4.9205	4.46338e-23	miR-145-5p	-4.46899	3.26199e-10
miR-106b-5p	5.03564	6.21549e-40	miR-484	-2.5146	2.62685e-22	miR-21-5p	6.43781	1.85176e-22	miR-374a-3p	6.89879	7.09935e-10
miR-589-5p	-2.21469	1.6155e-39	miR-1180-3p	-4.11592	3.08372e-22	miR-1180-3p	-4.72448	6.60639e-21	miR-106b-5p	5.73359	1.3575e-09
miR-324-3p	-2.97863	6.03467e-38	miR-92b-3p	-3.37692	5.18767e-22	miR-29b-2-5p	-3.06816	7.9321e-21	miR-20a-5p	6.44258	1.98571e-09
miR-3615	-3.4879	1.85961e-37	miR-532-3p	-3.22473	7.67947e-22	miR-133a-3p	-5.49235	1.42487e-20	miR-150-5p	-4.26239	2.348e-09
miR-99b-5p	-2.75612	9.88492e-37	miR-181a-5p	-3.3079	1.0654e-21	miR-485-3p	-4.37022	1.53079e-20	miR-485-3p	-4.02981	2.46276e-09
miR-101-3p	5.34439	2.61283e-35	miR-3615	-3.65856	2.91387e-21	miR-370-3p	-3.80109	7.35383e-20	let-7e-3p	-3.44243	2.46276e-09
miR-361-3p	-2.78951	1.50902e-33	miR-139-3p	-5.19727	2.0054e-20	miR-589-5p	-2.91696	8.25715e-20	miR-126-3p	5.50902	2.61598e-09
miR-1307-3p	-3.08218	4.14466e-33	miR-29b-3p	6.14069	3.48919e-20	miR-744-5p	-3.47967	2.45435e-19	miR-195-3p	-4.01347	2.95238e-09
miR-145-5p	-3.62539	1.98344e-32	miR-3127-5p	-3.36018	3.7559e-20	miR-92b-3p	-4.00442	3.51095e-19	miR-193b-5p	-4.41465	3.39486e-09
miR-193b-3p	-2.85667	2.76517e-32	miR-99b-5p	-2.72229	8.18677e-20	miR-532-3p	-3.0632	8.64924e-19	miR-194-5p	4.8734	3.91014e-09
miR-1180-3p	-3.60164	3.10203e-32	miR-32-5p	7.66316	9.32517e-20	miR-671-3p	-3.81994	2.65242e-17	miR-141-3p	6.50994	3.96406e-09
miR-146b-3p	-3.18058	3.10203e-32	miR-15b-5p	-2.53072	1.04862e-19	miR-193b-3p	-3.63764	2.73715e-17	miR-642a-5p	-4.24405	5.73886e-09
miR-150-5p	-3.51408	7.70688e-32	miR-374a-3p	7.93808	1.29512e-19	miR-23a-5p	-4.33634	1.50104e-16	miR-429	7.54029	5.90057e-09
miR-92b-3p	-2.97754	3.96962e-31	miR-126-5p	6.07489	1.5505e-19	miR-99b-3p	-3.55182	1.55069e-16	miR-374a-5p	5.81131	7.50081e-09
miR-193a-5p	-3.13021	4.78651e-30	miR-361-3p	-2.84032	8.14492e-19	miR-324-3p	-3.46973	2.52038e-16	miR-101-3p	5.31759	7.50081e-09
miR-378a-3p	-2.39926	4.83227e-30	miR-193b-5p	-3.40054	1.27761e-18	miR-106b-5p	5.22325	3.29616e-15	miR-335-3p	6.38525	8.72019e-09
let-7b-3p	-2.31175	1.76201e-28	miR-145-5p	-3.37002	2.19343e-18	miR-194-3p	-3.23003	9.90626e-15	miR-133a-3p	-4.8758	1.02032e-08
miR-326	-3.43653	1.94112e-28	miR-152-3p	3.73632	2.19343e-18	miR-326	-3.96426	1.55621e-14	miR-16-5p	5.75333	1.58679e-08
miR-374a-3p	7.96338	6.08301e-28	miR-374b-5p	4.07971	4.05216e-18	miR-431-3p	-3.13739	1.48513e-13	miR-142-3p	6.8856	1.90093e-08
miR-485-3p	-3.17405	1.25791e-27	miR-1296-5p	-3.41093	4.29794e-18	miR-181a-5p	-2.95848	4.11771e-13	miR-15a-5p	5.21808	2.0586e-08
miR-141-5p	5.01984	1.47489e-27	miR-582-3p	5.20861	4.35845e-18	miR-361-3p	-2.63951	8.32504e-13	miR-370-3p	-3.51084	2.22441e-08
miR-29b-3p	5.90746	2.74912e-27	miR-193a-5p	-3.19614	5.89774e-18	miR-126-3p	4.97148	1.03375e-12	miR-374b-5p	5.02055	2.22441e-08
miR-15b-5p	-2.43575	3.83847e-27	miR-542-3p	6.20887	8.12431e-18	miR-484	-2.28143	1.53223e-12	miR-29b-2-5p	-2.71184	2.22441e-08
miR-19b-3p	6.93846	1.51062e-26	miR-141-3p	5.25285	3.12689e-17	miR-125b-5p	-3.63282	7.187e-12	miR-744-5p	-3.05833	2.2452e-08
miR-3127-5p	-3.06543	2.0796e-26	miR-98-5p	4.33949	4.21916e-17	miR-141-3p	6.10241	7.7024e-12	miR-32-5p	6.54662	2.39136e-08
miR-542-3p	6.16689	7.26279e-26	miR-126-3p	3.85185	5.78019e-17	miR-429	6.8781	9.80953e-12	miR-192-5p	5.77974	3.06082e-08
miR-126-5p	6.04059	1.60708e-25	miR-374a-5p	5.88149	7.75765e-17	miR-146b-3p	-3.03347	1.12976e-11	miR-194-3p	-2.76141	3.18308e-08
miR-32-5p	7.54072	2.27553e-25	miR-26b-5p	3.3538	8.50476e-17	miR-378a-3p	-2.52779	1.12976e-11	miR-142-5p	7.73734	3.42523e-08
miR-429	5.34681	1.02842e-24	miR-429	5.37972	9.95502e-17	miR-29b-3p	5.81742	1.28923e-11	miR-17-5p	5.14483	4.49278e-08
let-7a-3p	5.21228	1.15787e-24	miR-342-5p	-3.06466	1.41537e-16	miR-141-5p	4.86864	2.03828e-11	miR-182-5p	5.60159	4.49278e-08
miR-98-5p	4.38025	2.02415e-24	miR-141-5p	4.6997	1.7533e-16	miR-342-5p	-3.25329	2.31528e-11	miR-19b-3p	7.62199	4.66285e-08
miR-2355-5p	4.67297	2.88068e-24	miR-150-5p	-3.79137	1.75615e-16	miR-140-5p	4.99342	2.9997e-11	miR-423-3p	-2.61794	4.72402e-08
miR-15a-5p	3.42572	4.38801e-24	miR-19b-3p	7.25109	2.17478e-16	miR-24-2-5p	6.01935	3.06529e-11	miR-126-5p	5.76769	8.05193e-08
miR-374a-5p	5.92999	7.19114e-23	miR-379-5p	4.34281	2.24979e-16	miR-542-3p	5.37759	4.16172e-11	miR-324-3p	-2.88585	9.02232e-08
miR-126-3p	3.77121	9.50615e-23	miR-326	-3.42921	2.50145e-16	miR-432-5p	-3.23204	6.1587e-11	miR-23a-5p	-3.88059	9.9185e-08
miR-140-5p	3.46539	3.85064e-22	miR-193b-3p	-2.50976	4.07142e-16	miR-379-5p	4.58	6.33746e-11	miR-432-5p	-2.76282	9.9185e-08
miR-142-5p	7.23097	5.28093e-22	miR-30e-5p	4.45286	4.23537e-16	miR-15a-5p	4.80317	6.55261e-11	miR-141-5p	5.13627	9.9185e-08
miR-342-5p	-2.87703	7.65063e-22	miR-378a-3p	-2.63651	6.12476e-16	miR-142-5p	7.51491	1.1857e-10	miR-125b-5p	-3.21241	1.13584e-07
miR-24-2-5p	4.0911	1.16524e-21	miR-29b-2-5p	-2.16511	6.40142e-16	miR-19b-3p	6.89894	1.54288e-10	miR-589-5p	-2.47141	1.15967e-07
miR-141-3p	5.33887	1.56485e-21	let-7a-3p	5.24019	9.05999e-16	miR-16-5p	5.3744	1.5983e-10	miR-200a-3p	5.51519	1.16884e-07
miR-185-5p	2.88377	3.64545e-21	miR-2355-5p	4.71703	1.00957e-15	miR-20a-5p	5.77539	1.95188e-10	miR-532-3p	-2.6874	1.47623e-07
miR-24-3p	2.28315	1.26188e-20	miR-424-5p	6.48551	1.55139e-15	miR-335-3p	5.47641	2.47834e-10	miR-24-2-5p	6.27067	1.71777e-07
miR-374b-5p	4.00645	2.22845e-20	miR-140-5p	3.30139	2.07202e-15	miR-24-3p	2.66535	2.78764e-10	miR-196a-5p	5.48975	1.72901e-07
miR-152-3p	3.66399	2.74891e-20	miR-335-3p	4.72369	3.09042e-15	miR-26b-5p	3.79069	4.19436e-10	miR-342-5p	-2.92963	1.72901e-07
miR-889-3p	5.75372	3.99117e-20	miR-452-5p	4.60442	3.53798e-15	miR-374b-5p	4.67747	4.90805e-10	miR-146b-3p	-2.82792	1.81134e-07
miR-20a-5p	4.97902	3.9998e-20	miR-24-3p	2.36245	3.54755e-15	miR-192-5p	5.10839	4.95791e-10	miR-424-5p	8.39929	1.99871e-07
miR-424-5p	6.43447	4.13074e-20	let-7b-3p	-2.33449	3.9851e-15	miR-505-3p	-2.11355	5.19276e-10	miR-335-5p	6.06742	2.00426e-07
let-7e-3p	-2.556	9.52478e-20	miR-16-5p	4.21296	5.22542e-15	miR-92a-3p	-2.36753	6.79057e-10	miR-452-5p	7.11004	2.00426e-07
miR-30e-5p	4.43511	1.02295e-19	miR-889-3p	5.82517	1.11732e-14	miR-374a-3p	6.41297	7.65174e-10	miR-30e-5p	4.60321	2.23411e-07
miR-335-3p	4.71305	1.03724e-19	miR-149-5p	-3.45849	1.1821e-14	miR-200a-3p	4.84505	9.00631e-10	miR-378a-3p	-2.07115	2.33538e-07
miR-582-3p	5.53938	1.64386e-19	miR-135b-5p	9.55747	1.60999e-14	miR-660-5p	4.63656	9.73341e-10	miR-185-5p	3.29053	2.49896e-07
miR-29b-2-5p	-2.08425	1.98622e-19	miR-24-2-5p	4.14501	1.60999e-14	miR-1468-5p	-2.85944	1.02566e-09	miR-379-5p	5.04465	2.58168e-07
miR-142-3p	7.03661	3.99903e-19	miR-30b-5p	3.39447	2.75863e-14	miR-374a-5p	5.36334	1.0394e-09	miR-2355-5p	4.87442	2.58168e-07
miR-16-5p	4.29053	1.23578e-18	miR-142-5p	7.09882	4.49911e-14	miR-101-3p	4.76409	1.48843e-09	miR-431-3p	-2.67883	2.63871e-07
miR-7-1-3p	4.15967	1.38996e-18	miR-485-3p	-2.90488	5.33955e-14	miR-17-5p	4.42503	1.58258e-09	miR-7-1-3p	5.32335	4.02749e-07
miR-99b-3p	-2.29138	1.73462e-18	miR-874-3p	-2.46433	1.62816e-13	miR-30c-2-3p	-3.34439	1.75949e-09	miR-484	-2.0517	4.08364e-07
miR-182-5p	4.87062	1.94966e-18	miR-15a-5p	3.50821	1.82833e-13	miR-194-5p	4.18761	2.50844e-09	miR-140-5p	5.50191	4.60856e-07
miR-379-5p	4.34827	2.12452e-18	miR-142-3p	7.00379	2.13216e-13	miR-130b-3p	4.2944	2.74494e-09	miR-660-5p	4.99787	4.86164e-07
miR-26b-5p	3.11727	2.77836e-18	miR-127-5p	4.09784	3.67892e-13	miR-452-5p	6.64219	5.37378e-09	miR-148a-3p	5.11133	5.03393e-07
miR-874-3p	-2.47867	2.96759e-18	miR-199b-5p	4.15321	4.66309e-13	miR-148a-3p	4.95548	5.83576e-09	miR-136-5p	5.6678	5.31928e-07
miR-660-5p	3.9747	3.74642e-18	miR-1468-5p	-2.45555	6.78285e-13	miR-424-5p	7.51378	5.88477e-09	miR-193b-3p	-2.75679	5.67678e-07
miR-708-3p	5.22858	4.80585e-18	miR-140-3p	-2.10073	9.38328e-13	miR-142-3p	6.85157	8.18313e-09	miR-98-5p	5.40044	5.67678e-07
miR-21-3p	2.87155	7.48895e-18	miR-148a-3p	3.6596	9.83213e-13	miR-98-5p	4.81682	9.38702e-09	miR-144-5p	6.21239	5.90623e-07
miR-133a-3p	-3.72556	2.23048e-17	miR-200a-3p	3.69327	1.40394e-12	miR-1307-3p	-2.57705	1.42016e-08	let-7a-3p	4.87076	6.28375e-07
miR-200a-3p	3.70686	2.77657e-17	miR-23a-5p	-3.07631	1.72396e-12	miR-874-3p	-2.81221	2.10256e-08	miR-326	-3.44018	6.88629e-07
miR-375	-2.85971	3.4273e-17	miR-7-1-3p	3.8982	1.75608e-12	let-7a-3p	4.49781	2.52389e-08	miR-26b-5p	4.32051	7.20838e-07
miR-370-3p	-2.25406	4.64651e-17	miR-182-5p	4.99001	1.80834e-12	miR-30e-5p	4.10883	2.65133e-08	miR-361-3p	-2.43335	7.67324e-07
miR-148a-3p	3.82253	7.30511e-17	miR-20a-5p	5.15428	2.05705e-12	miR-2355-5p	4.43261	3.03755e-08	miR-339-5p	-2.41306	7.82244e-07
miR-15b-3p	3.98887	9.31761e-17	miR-370-3p	-2.24134	3.02862e-12	miR-185-5p	2.89464	3.03755e-08	miR-203a-3p	6.06442	1.01987e-06
miR-127-5p	3.98451	1.27543e-16	miR-708-3p	5.35508	3.02862e-12	miR-28-3p	-1.66685	5.6353e-08	miR-151a-3p	3.28863	1.37256e-06
miR-199b-5p	3.96722	1.46845e-16	miR-652-3p	-1.90033	3.13432e-12	miR-126-5p	5.1633	8.44168e-08	miR-10a-5p	4.46011	1.77256e-06
miR-18a-5p	6.78455	4.0882e-16	miR-18a-5p	6.72482	3.8531e-12	miR-152-3p	3.06786	9.70661e-08	miR-24-3p	3.08884	1.77862e-06
miR-125b-5p	-2.56789	5.11569e-16	miR-590-5p	6.95014	3.97776e-12	miR-339-5p	-2.36884	1.06009e-07	miR-375	-2.62926	2.02807e-06
miR-452-5p	4.68644	1.46136e-15	miR-125b-5p	-2.40581	7.40269e-12	miR-15b-5p	-2.0308	1.30546e-07	miR-3605-3p	-3.3168	2.52091e-06
miR-92a-3p	-2.04308	2.06535e-15	miR-185-5p	2.6591	1.07741e-11	miR-146b-5p	3.41716	1.74575e-07	miR-1307-3p	-2.13383	3.00834e-06
miR-590-5p	7.08147	3.29007e-15	miR-219a-1-3p	-2.37524	1.27868e-11	miR-7-1-3p	5.09974	2.41956e-07	miR-183-5p	4.19592	3.61198e-06
miR-708-5p	6.1338	3.3652e-15	miR-15b-3p	3.81916	1.39136e-11	miR-140-3p	-2.00083	2.68463e-07	miR-203b-3p	6.17094	3.64926e-06
miR-652-3p	-1.79983	3.886e-15	miR-582-5p	3.65207	1.46682e-11	miR-151a-3p	2.68286	3.59574e-07	miR-200b-3p	2.89221	3.64926e-06
miR-17-5p	3.77875	4.48859e-15	miR-501-3p	-2.10338	1.9135e-11	miR-224-5p	4.43318	3.60983e-07	miR-582-3p	3.76009	7.14986e-06
miR-96-5p	4.90006	1.05042e-14	miR-17-5p	3.81822	2.25495e-11	let-7i-3p	-2.03877	3.74233e-07	miR-127-5p	3.45377	7.54706e-06
miR-140-3p	-1.88499	2.60449e-14	let-7e-3p	-2.16129	2.40706e-11	miR-335-5p	5.61133	4.39468e-07	miR-10b-5p	3.66249	7.8415e-06
miR-135b-5p	9.35237	3.08961e-14	miR-375	-3.14285	2.42116e-11	miR-365a-3p	-2.08329	5.37911e-07	miR-542-3p	6.00448	8.07354e-06
miR-337-3p	2.90967	3.77002e-14	miR-128-1-5p	-2.20252	2.51324e-11	miR-365b-3p	-2.08172	6.26232e-07	miR-146b-5p	3.80315	9.70054e-06
miR-4677-3p	4.12197	4.19368e-14	miR-96-5p	5.1731	2.69703e-11	miR-32-5p	6.12335	7.52022e-07	miR-186-5p	2.63211	1.03377e-05
miR-203a-3p	4.55744	6.2501e-14	miR-203b-3p	5.799	3.01741e-11	miR-3127-5p	-2.54338	7.52022e-07	miR-26a-5p	2.41199	1.08423e-05
miR-203b-3p	6.08478	8.45973e-14	miR-27a-3p	2.32158	3.31982e-11	miR-182-5p	4.98035	7.97707e-07	miR-130b-3p	4.66616	1.107e-05
miR-432-5p	-2.30822	2.84034e-13	miR-4677-3p	3.92662	3.80406e-11	miR-552-5p	8.56811	8.42232e-07	miR-152-3p	3.69749	1.23819e-05
miR-20a-3p	5.84292	5.26159e-13	miR-505-3p	-1.51365	4.05807e-11	miR-375	-2.94101	8.53452e-07	miR-4677-3p	4.27669	1.26246e-05
miR-495-3p	3.92283	5.56756e-13	miR-203a-3p	4.42304	4.62996e-11	miR-186-5p	2.00575	8.92987e-07	miR-17-3p	3.38191	1.34063e-05
miR-16-2-3p	4.17928	5.71326e-13	miR-21-3p	2.5076	5.40004e-11	miR-127-3p	-2.05171	1.05117e-06	miR-15b-3p	3.74286	1.36218e-05
miR-455-5p	3.89738	6.18058e-13	miR-629-3p	-2.70528	6.2971e-11	miR-203a-3p	5.40978	1.31599e-06	miR-29c-3p	3.37236	1.36722e-05
miR-1468-5p	-2.29824	6.23391e-13	let-7i-3p	-1.99513	7.01566e-11	miR-127-5p	3.0241	1.76948e-06	miR-22-5p	4.88581	1.38753e-05
miR-30b-5p	3.3162	6.59314e-13	miR-133a-3p	-3.38107	8.41395e-11	miR-3615	-2.39752	1.83274e-06	miR-22-3p	2.61294	1.50797e-05
miR-144-5p	5.51351	9.21672e-13	miR-19b-1-5p	4.39242	8.73002e-11	miR-214-3p	-2.86433	1.91348e-06	miR-552-5p	9.21564	1.76703e-05
miR-19b-1-5p	4.4415	9.46109e-13	miR-132-3p	-2.10094	1.0007e-10	miR-34a-5p	2.88095	2.08467e-06	miR-92a-3p	-1.85422	1.83781e-05
miR-132-3p	-1.87382	1.20178e-12	miR-708-5p	6.48729	1.75964e-10	miR-19b-1-5p	4.12582	2.56925e-06	miR-30b-5p	3.23355	2.22473e-05
miR-30c-2-3p	-2.57529	1.8842e-12	miR-199b-3p	3.1724	2.11516e-10	miR-27a-3p	2.85056	2.7673e-06	miR-340-5p	5.37409	2.67251e-05
miR-582-5p	3.80384	3.12443e-12	miR-199a-3p	3.16838	2.12229e-10	miR-337-3p	2.82519	3.20227e-06	miR-128-1-5p	-2.14328	3.39195e-05
miR-505-3p	-1.38227	3.16079e-12	miR-301a-3p	5.75104	2.20964e-10	miR-106b-3p	-1.9505	3.21646e-06	miR-27a-3p	3.17892	3.86564e-05
miR-200c-3p	-1.75241	5.62086e-12	miR-195-5p	3.40546	2.3484e-10	miR-22-5p	4.618	3.21646e-06	miR-19b-1-5p	4.556	4.02292e-05
miR-136-5p	5.35296	6.75891e-12	miR-26a-5p	1.88001	2.45181e-10	miR-136-5p	5.18362	4.89861e-06	miR-224-5p	5.26326	4.17359e-05
miR-128-1-5p	-1.58527	7.09434e-12	miR-3074-5p	-2.35578	3.06327e-10	miR-22-3p	2.10619	6.16013e-06	miR-199a-3p	3.25905	4.82587e-05
miR-505-5p	-1.65204	1.02603e-11	miR-222-5p	5.16058	5.38695e-10	miR-17-3p	2.83113	6.45988e-06	miR-199b-3p	3.26183	4.82587e-05
miR-339-5p	-2.10507	1.61914e-11	miR-30c-2-3p	-2.42405	7.68692e-10	let-7c-5p	-2.90172	6.9179e-06	miR-1468-5p	-2.45549	4.86895e-05
let-7i-3p	-1.86085	1.68839e-11	miR-324-5p	-1.67085	8.55262e-10	miR-505-5p	-2.00925	7.06892e-06	miR-181a-5p	-2.35851	5.72155e-05
miR-181b-3p	5.9372	1.76421e-11	miR-660-5p	4.04461	9.14141e-10	miR-582-3p	3.44083	8.53438e-06	miR-34a-5p	3.01864	5.72155e-05
miR-23a-5p	-2.57318	1.84256e-11	miR-16-1-3p	4.76672	1.28022e-09	miR-552-3p	7.12339	8.53438e-06	miR-199b-5p	3.84391	5.72155e-05
miR-431-3p	-1.91186	2.61662e-11	miR-127-3p	-1.74315	1.36004e-09	miR-199b-5p	3.27971	1.28183e-05	miR-337-3p	3.46136	5.72155e-05
miR-136-3p	4.26999	2.63569e-11	miR-6842-3p	-2.30419	1.40962e-09	miR-30b-5p	2.774	1.56298e-05	miR-130a-3p	2.59721	6.14853e-05
miR-301a-3p	5.81319	4.20021e-11	miR-28-5p	1.54629	1.54325e-09	miR-10b-5p	2.94102	1.80893e-05	miR-214-3p	-2.50657	6.39997e-05
miR-16-1-3p	4.80559	4.61982e-11	miR-495-3p	4.20633	1.61431e-09	miR-196a-5p	4.66094	2.11485e-05	miR-99b-3p	-2.59374	6.45746e-05
miR-22-3p	1.81034	1.4522e-10	miR-29c-3p	3.00551	2.04814e-09	miR-200b-3p	2.30722	2.23226e-05	miR-21-3p	2.45018	6.75507e-05
miR-423-5p	-1.90041	1.4522e-10	miR-153-5p	5.51628	2.21886e-09	miR-4677-3p	3.8061	2.39944e-05	miR-223-3p	3.96537	7.81508e-05
miR-29a-5p	4.47158	2.30767e-10	miR-552-5p	5.34053	2.26856e-09	miR-195-5p	3.12289	3.39752e-05	let-7g-5p	2.72047	7.98026e-05
miR-27a-3p	2.33261	2.51816e-10	miR-136-5p	5.55561	2.4301e-09	miR-203b-3p	5.75709	3.42999e-05	miR-1307-5p	5.90104	8.03272e-05
miR-22-5p	2.90789	2.55468e-10	miR-22-5p	2.81782	2.49461e-09	miR-26a-5p	2.02711	3.96911e-05	miR-153-5p	4.88253	8.38046e-05
miR-130b-3p	2.04319	2.90764e-10	miR-200c-3p	-1.80337	2.52063e-09	miR-708-5p	5.65622	4.02442e-05	miR-296-5p	-2.67903	8.38046e-05
miR-3653-3p	-2.18182	2.90764e-10	miR-337-3p	3.24865	2.58197e-09	miR-10a-5p	3.81237	4.32664e-05	miR-30c-2-3p	-2.72604	0.0001048
let-7g-5p	1.48795	3.57869e-10	miR-3653-3p	-2.17067	2.75575e-09	let-7g-5p	2.28232	4.35368e-05	miR-107	2.42096	0.000110282
miR-33a-5p	5.8591	4.5005e-10	miR-339-5p	-2.03149	2.96068e-09	miR-16-2-3p	4.3146	4.54102e-05	miR-215-5p	7.33994	0.000113414
miR-199a-3p	3.20867	4.79017e-10	let-7g-5p	1.5103	3.34394e-09	miR-15b-3p	3.51834	4.67811e-05	miR-629-3p	-2.02613	0.000124594
miR-199b-3p	3.21285	4.79017e-10	miR-92a-3p	-1.92659	3.70519e-09	miR-629-3p	-2.13271	5.08945e-05	miR-136-3p	4.8594	0.000124931
miR-3074-5p	-1.95345	5.92237e-10	miR-1266-5p	-2.22955	4.17603e-09	miR-29c-3p	3.00963	5.32435e-05	miR-363-3p	-2.59258	0.000136081
miR-222-5p	5.76495	6.48034e-10	miR-505-5p	-1.68829	4.52153e-09	miR-183-5p	3.46917	6.22602e-05	miR-552-3p	7.97749	0.000141391
miR-219a-1-3p	-2.07089	7.02201e-10	miR-144-5p	5.58647	5.17849e-09	miR-144-5p	6.34599	6.22602e-05	miR-195-5p	3.93628	0.000152911
miR-324-5p	-1.57804	7.30503e-10	miR-33a-5p	5.9391	5.20681e-09	miR-708-3p	3.14332	9.18766e-05	miR-664b-3p	-2.16399	0.000162999
miR-10a-5p	3.18601	8.10397e-10	miR-22-3p	1.76868	5.26692e-09	miR-128-1-5p	-2.03458	0.000120137	miR-301a-3p	5.09404	0.000199985
miR-28-5p	1.39737	1.13826e-09	miR-101-5p	4.62184	6.65614e-09	miR-29c-5p	-1.62794	0.000125546	miR-29a-3p	1.59818	0.000199985
miR-101-5p	4.47134	1.43185e-09	miR-181b-3p	5.86815	7.91111e-09	miR-28-5p	1.5191	0.000131549	miR-28-3p	-1.26801	0.000201819
miR-26a-5p	1.74785	1.47976e-09	miR-577	7.13346	9.76823e-09	miR-1271-5p	-2.29739	0.000158682	miR-28-5p	1.9481	0.000216862
let-7c-5p	-2.37789	1.50153e-09	miR-423-5p	-1.9282	9.99075e-09	miR-30b-3p	-2.15035	0.000167653	miR-29a-5p	3.91276	0.000232258
miR-183-5p	2.86322	1.75951e-09	miR-455-5p	3.98873	1.19214e-08	miR-495-3p	2.83338	0.000189187	miR-140-3p	-1.58383	0.000235388
miR-28-3p	-1.08219	1.76064e-09	miR-29a-5p	4.44811	1.35749e-08	miR-107	1.81735	0.000213772	miR-708-5p	6.19146	0.000248292
miR-153-5p	6.00101	2.14917e-09	miR-432-5p	-2.16121	1.48939e-08	miR-1301-3p	-1.69291	0.000225442	miR-3615	-2.09498	0.000249288
miR-552-5p	5.41776	3.62808e-09	miR-136-3p	4.48283	1.57067e-08	miR-215-5p	7.20427	0.000228183	let-7i-3p	-1.80693	0.000302809
miR-186-5p	1.37785	4.01939e-09	let-7c-5p	-2.25275	1.75466e-08	miR-130a-3p	2.22722	0.000231133	miR-874-3p	-2.11242	0.000316139
miR-194-5p	1.87218	6.66446e-09	miR-106b-3p	-1.57623	1.81006e-08	miR-95-3p	3.9871	0.000235897	miR-451a	2.83469	0.000364425
miR-192-5p	3.12565	6.93763e-09	miR-10a-5p	3.3586	1.96119e-08	miR-323a-3p	-2.03504	0.000236197	miR-493-3p	4.02548	0.00037009
miR-127-3p	-1.69144	7.38546e-09	miR-1307-5p	4.38479	2.45168e-08	miR-342-3p	-1.60421	0.000236634	miR-16-2-3p	4.65657	0.000378812
miR-185-3p	-1.75655	8.24046e-09	miR-99b-3p	-2.05647	2.47248e-08	miR-3074-5p	-1.90679	0.000243202	miR-452-3p	5.49836	0.000426578
miR-340-5p	4.69569	1.29666e-08	miR-191-3p	-2.29808	2.50108e-08	miR-1307-5p	5.51424	0.000263265	let-7f-5p	5.79094	0.000454114
miR-27b-5p	1.86631	1.3067e-08	miR-130b-3p	2.01023	3.04539e-08	miR-29a-5p	3.05173	0.000267365	miR-7-5p	5.6111	0.000527176
miR-29c-3p	3.00685	1.56819e-08	miR-411-5p	4.40087	3.38014e-08	miR-340-5p	4.85573	0.000278359	let-7c-5p	-2.5029	0.000556857
miR-577	7.78246	1.75876e-08	miR-218-5p	3.92773	5.40859e-08	miR-493-3p	3.64651	0.000311472	miR-3677-3p	4.08633	0.000556857
miR-30d-3p	3.00935	1.76042e-08	miR-183-5p	2.90107	6.13057e-08	miR-223-3p	3.57941	0.000337818	miR-30d-3p	3.79034	0.000601347
miR-200b-5p	-1.33767	1.80362e-08	miR-16-2-3p	4.18361	8.47678e-08	miR-132-3p	-1.50018	0.000353926	miR-106b-3p	-1.57546	0.000609548
miR-195-5p	3.31946	1.86633e-08	miR-192-5p	2.81831	1.02348e-07	miR-409-5p	3.21602	0.000454311	miR-15b-5p	-1.56952	0.000614021
miR-34a-5p	1.96062	2.00325e-08	miR-196a-5p	3.09811	1.04101e-07	miR-452-3p	4.81639	0.000469162	miR-505-3p	-1.57795	0.000634616
miR-196a-5p	3.06668	2.00839e-08	miR-151a-3p	1.957	1.22154e-07	miR-153-5p	4.48459	0.000490356	miR-30b-3p	-1.7024	0.000637512
miR-151a-3p	1.91625	2.36313e-08	miR-34a-5p	1.82813	1.70252e-07	miR-301a-3p	4.30509	0.000545349	miR-10a-3p	4.69258	0.000637513
miR-146b-5p	2.30303	2.44986e-08	let-7f-5p	3.8559	1.79586e-07	miR-7-5p	5.28686	0.000665402	miR-192-3p	2.07662	0.000638138
miR-411-5p	4.29858	3.18389e-08	miR-10b-5p	2.01476	2.99054e-07	miR-21-3p	2.12612	0.000671406	miR-381-3p	2.27557	0.000656778
miR-331-3p	-1.5663	3.80576e-08	miR-340-5p	4.56802	3.5002e-07	miR-331-3p	-2.17798	0.000684231	miR-331-3p	-2.10846	0.000660554
let-7f-1-3p	3.42047	4.64761e-08	miR-10a-3p	3.7789	3.8718e-07	miR-330-3p	-1.90383	0.000701629	miR-708-3p	3.96249	0.000660554
miR-1307-5p	4.8404	4.64761e-08	miR-186-5p	1.35796	3.8718e-07	let-7f-5p	5.17392	0.000717152	miR-495-3p	3.4467	0.000660554
miR-218-5p	3.70368	5.09575e-08	miR-27b-5p	1.70722	4.30345e-07	miR-199a-3p	2.78998	0.000774194	miR-103a-3p	2.13198	0.000672087
miR-629-3p	-2.10774	5.16741e-08	miR-1-3p	5.48025	4.34485e-07	miR-199b-3p	2.79284	0.00077584	miR-146a-5p	2.71071	0.000717748
miR-17-3p	2.11953	5.47733e-08	miR-24-1-5p	2.43166	4.48042e-07	miR-136-3p	4.31213	0.000974115	miR-200c-5p	2.29175	0.000803449
miR-425-3p	-1.23351	6.70127e-08	miR-200b-5p	-1.52074	4.99322e-07	miR-30a-3p	-1.40755	0.0010439	miR-29c-5p	-1.43072	0.000843852
miR-342-3p	-1.52665	8.48647e-08	miR-28-3p	-1.13812	5.17445e-07	miR-146a-5p	2.94187	0.001092	miR-127-3p	-1.66828	0.000848423
miR-106b-3p	-1.29413	9.5803e-08	miR-331-3p	-1.70765	7.81748e-07	miR-582-5p	2.10071	0.001092	miR-143-3p	2.91556	0.000848423
let-7f-5p	3.71918	9.64797e-08	miR-193a-3p	3.31774	7.89272e-07	miR-425-5p	2.40491	0.00146736	miR-1-3p	6.0084	0.000863832
miR-409-3p	-1.20455	9.68711e-08	miR-552-3p	4.43986	8.05195e-07	miR-16-1-3p	3.19277	0.00148293	miR-450a-5p	3.57709	0.000864066
miR-215-5p	4.64645	1.02056e-07	miR-146b-5p	1.96406	8.17091e-07	miR-423-5p	-1.58699	0.00159833	miR-323a-3p	-1.84737	0.000880788
miR-24-1-5p	2.29844	1.11691e-07	miR-338-3p	2.93494	8.3061e-07	miR-181a-2-3p	-1.29168	0.00162933	miR-217	4.75931	0.000880788
miR-23a-3p	1.18279	1.32138e-07	miR-1301-3p	-1.52381	8.85889e-07	miR-30d-5p	-1.17082	0.00162933	miR-425-5p	2.35273	0.000963945
miR-501-3p	-1.54725	1.46113e-07	miR-191-5p	-1.04887	1.1975e-06	miR-217	4.12511	0.00167872	miR-10b-3p	3.45428	0.000982596
miR-4746-5p	-1.90128	1.9988e-07	miR-143-3p	3.32195	1.1975e-06	miR-191-3p	-1.83571	0.00174242	miR-101-5p	3.65506	0.0009948
miR-193a-3p	3.22709	2.10983e-07	miR-130a-3p	1.8721	1.4045e-06	miR-218-5p	3.55224	0.00175649	miR-25-3p	1.47289	0.0010144
miR-10b-5p	2.25893	2.4187e-07	miR-296-5p	-2.46189	1.57596e-06	miR-196b-5p	4.13225	0.00181664	miR-218-5p	4.18056	0.00104558
miR-188-5p	4.29512	2.45704e-07	miR-409-3p	-1.21895	1.62338e-06	miR-324-5p	-1.17212	0.00181664	miR-196b-5p	4.84233	0.00110381
miR-10a-3p	3.60646	2.97716e-07	miR-431-3p	-1.71587	1.64205e-06	miR-24-1-5p	2.02492	0.00182743	miR-376c-3p	4.0863	0.00116951
miR-217	3.7202	3.89297e-07	miR-217	4.13121	2.17335e-06	miR-155-5p	2.05594	0.00193081	miR-409-5p	3.60378	0.00128329
miR-191-3p	-1.83755	5.38014e-07	miR-598-3p	3.08912	2.17933e-06	miR-148a-5p	2.21468	0.00199981	miR-582-5p	2.62497	0.00128631
miR-330-3p	-1.68044	7.7551e-07	miR-215-5p	4.36899	2.28761e-06	miR-376c-3p	3.43706	0.00219276	miR-4662a-5p	4.16237	0.00132697
miR-664a-3p	-1.26191	1.18994e-06	miR-320a	-1.59206	2.78055e-06	miR-30d-3p	3.09479	0.00224441	miR-505-5p	-1.49502	0.00133956
miR-664b-3p	-1.5817	1.24424e-06	miR-342-3p	-1.59619	3.06936e-06	miR-493-5p	2.32541	0.00243291	let-7a-2-3p	-1.88783	0.00140213
miR-671-5p	2.76242	1.39133e-06	miR-95-3p	2.64069	3.07112e-06	miR-381-3p	1.75651	0.00251271	miR-3607-3p	3.48154	0.00173478
miR-552-3p	4.22933	1.74173e-06	miR-651-5p	3.62552	3.32856e-06	miR-10a-3p	4.01605	0.00258278	miR-95-3p	4.65435	0.00179425
miR-598-3p	3.13293	2.01739e-06	miR-20a-3p	7.3847	3.64923e-06	miR-378c	-1.38644	0.00290017	miR-2355-3p	3.3129	0.00191638
miR-130a-3p	1.69464	2.48571e-06	miR-23a-3p	1.11678	4.13954e-06	miR-450a-5p	2.82596	0.0031081	miR-23a-3p	1.66873	0.00206742
miR-323a-3p	-1.54682	2.60371e-06	miR-17-3p	2.35434	4.44998e-06	miR-200c-5p	2.30875	0.0031081	miR-3127-5p	-1.886	0.00213154
miR-95-3p	2.75428	2.83187e-06	miR-503-5p	3.50039	4.61305e-06	let-7a-2-3p	-2.04683	0.00341471	miR-30a-5p	1.45227	0.0023476
miR-27a-5p	2.31166	3.32793e-06	miR-425-3p	-1.23412	5.71175e-06	miR-3677-3p	4.18304	0.0034201	miR-181a-3p	1.90914	0.00301669
miR-1-3p	5.02364	4.93651e-06	miR-144-3p	5.55096	7.50586e-06	miR-1-3p	5.27943	0.00363009	miR-181a-2-3p	-1.14646	0.00304988
miR-223-3p	2.9106	5.78198e-06	miR-330-3p	-1.73155	7.81886e-06	miR-3607-3p	2.94687	0.00421179	miR-24-1-5p	2.4078	0.0031908
miR-451a	2.69327	6.02999e-06	miR-2355-3p	2.68749	1.01243e-05	miR-1287-5p	-1.36774	0.00450547	miR-365a-3p	-1.34981	0.00322583
miR-144-3p	5.62442	6.21869e-06	miR-106a-5p	4.04847	1.1175e-05	miR-497-5p	-1.31143	0.00461447	miR-151a-5p	1.35856	0.00327765
miR-338-3p	2.70123	6.34173e-06	miR-451a	2.95021	1.24704e-05	miR-323b-3p	-1.75184	0.00487102	miR-365b-3p	-1.34474	0.00335285
miR-143-3p	3.19613	7.03646e-06	miR-664b-3p	-1.39233	1.28103e-05	miR-25-3p	1.16318	0.00494465	miR-200a-5p	1.93773	0.00345445
miR-224-5p	2.16011	7.65786e-06	miR-1287-5p	-1.14405	1.40923e-05	miR-101-5p	3.16774	0.00532499	miR-16-1-3p	3.36862	0.00365171
miR-3677-3p	2.63834	8.92639e-06	miR-625-3p	-1.41025	1.84079e-05	miR-3200-3p	-1.8945	0.00534232	miR-181d-5p	2.6913	0.00384896
let-7a-5p	-1.18463	9.41695e-06	miR-224-5p	2.13682	1.87626e-05	miR-451a	3.27354	0.0057718	miR-1247-5p	-2.00909	0.00422838
miR-320a	-1.45947	1.1119e-05	miR-4662a-5p	3.09345	1.88964e-05	miR-143-3p	2.3808	0.00594569	miR-769-5p	1.53111	0.00457567
miR-651-5p	3.67249	1.17379e-05	miR-214-3p	-1.68775	2.04211e-05	miR-1247-5p	-2.26753	0.00611146	miR-155-5p	2.49911	0.00498279
miR-421	3.7406	1.40253e-05	miR-194-5p	1.87617	2.3093e-05	miR-664a-3p	-1.18709	0.00621467	miR-338-3p	3.06297	0.00526054
miR-33b-5p	5.3962	1.59014e-05	miR-671-5p	2.5838	2.8058e-05	miR-2355-3p	2.92911	0.00665184	miR-493-5p	2.86307	0.00575801
miR-106a-5p	4.02351	2.46029e-05	miR-223-3p	2.49658	3.13719e-05	miR-200a-5p	1.59826	0.00674679	miR-744-3p	2.31419	0.00577305
miR-1266-5p	-1.63284	2.6515e-05	miR-188-5p	4.31325	3.41005e-05	miR-181a-3p	1.68248	0.00705921	miR-148a-5p	2.08451	0.00904752
miR-181b-5p	-1.22103	2.67738e-05	miR-30a-5p	1.22439	4.30348e-05	miR-338-3p	2.50843	0.00860992	miR-3074-5p	-1.61664	0.0107869
miR-1301-3p	-1.23728	3.70716e-05	miR-30d-3p	3.29541	5.52526e-05	miR-10b-3p	2.95881	0.0101617	miR-576-5p	2.30128	0.0111878
miR-25-3p	1.08115	4.88127e-05	miR-130b-5p	-1.34334	5.55751e-05	miR-23a-3p	1.12668	0.0102227	miR-1271-5p	-1.59215	0.0118797
miR-503-5p	3.62069	5.33394e-05	miR-125b-2-3p	-1.80098	7.84107e-05	miR-501-3p	-1.298	0.010857	miR-532-5p	1.56781	0.01202
miR-146a-5p	1.91939	5.54069e-05	miR-500a-3p	-1.08271	7.84107e-05	miR-370-5p	-1.40775	0.012134	miR-342-3p	-1.20888	0.0125222
miR-584-5p	2.14984	5.82515e-05	let-7a-5p	-1.1436	8.16471e-05	miR-192-3p	1.42276	0.0131514	miR-191-3p	-1.47434	0.0136878
miR-148b-5p	2.27788	8.74631e-05	miR-409-5p	1.73748	9.06948e-05	miR-181d-5p	2.29777	0.0147622	miR-629-5p	1.37847	0.0138045
miR-200b-3p	1.11785	8.80032e-05	miR-1247-5p	-2.0491	0.000141756	miR-576-5p	1.59916	0.01535	miR-3065-3p	2.34516	0.0148888
miR-196b-5p	2.51896	0.000110307	miR-148b-5p	2.15476	0.000182176	miR-29a-3p	1.09359	0.0173988	miR-369-5p	3.02394	0.0165552
miR-2355-3p	2.59543	0.000113669	miR-576-5p	1.67436	0.000259079	miR-103a-3p	1.44705	0.020861	miR-93-5p	1.10312	0.0184423
miR-4662a-5p	3.53468	0.000119488	miR-181d-5p	2.23353	0.000290536	miR-20b-5p	-1.61228	0.020861	miR-500a-5p	2.21711	0.0208896
miR-576-5p	1.60348	0.000133334	miR-584-5p	1.89754	0.000319447	miR-455-3p	-1.3005	0.0214053	miR-500b-5p	2.2258	0.0210067
miR-107	1.0312	0.000140862	miR-493-3p	1.68185	0.000325215	miR-4662a-5p	4.52949	0.0222552	miR-1301-3p	-1.38694	0.02236
miR-338-5p	-1.5097	0.000143568	miR-27a-5p	2.15936	0.000373405	miR-887-3p	-1.2741	0.0228719	miR-584-5p	2.22386	0.0226177
miR-148a-5p	1.31245	0.000148531	miR-196b-5p	2.49493	0.000388222	miR-532-5p	1.09549	0.0237095	miR-598-3p	1.95565	0.0274053
miR-493-3p	1.52685	0.000203991	miR-181b-5p	-1.16274	0.000429097	miR-27b-5p	1.14568	0.0252593	let-7g-3p	1.2979	0.0312652
miR-4326	-1.73536	0.00030181	miR-493-5p	1.55789	0.000435592	miR-584-5p	1.85416	0.0259735	miR-330-3p	-1.30101	0.0359916
miR-501-5p	-1.28415	0.000325563	miR-323a-3p	-1.35832	0.000489772	miR-369-5p	2.68706	0.0298109	miR-27b-5p	1.35817	0.0373759
miR-200c-5p	1.35221	0.000365011	miR-4326	-1.90827	0.000533656	miR-338-5p	-1.43977	0.0392559	miR-3200-3p	-1.42184	0.0389613
miR-30a-5p	1.12837	0.000374587	miR-200b-3p	1.15953	0.000586607	miR-500b-5p	1.72907	0.0474376	miR-210-3p	1.3962	0.0401594
miR-1247-5p	-1.90569	0.000390183	miR-145-3p	1.4576	0.000683062	miR-500a-5p	1.72577	0.0478504	miR-1287-5p	-1.04783	0.0417977
miR-214-3p	-1.58954	0.000433724	miR-508-3p	2.49204	0.000688088
miR-18a-3p	-1.33235	0.000481523	miR-369-5p	2.16667	0.000713458
miR-493-5p	1.34464	0.000492231	miR-3677-3p	2.19377	0.000835054
miR-10b-3p	1.92445	0.000532513	miR-654-3p	1.39016	0.000970094
let-7g-3p	1.68629	0.000667201	miR-10b-3p	1.82372	0.00122292
miR-744-3p	1.99513	0.000687194	miR-18a-3p	-1.23045	0.00153829
miR-550a-3p	-1.0778	0.000797112	miR-758-5p	1.57067	0.00194016
miR-30b-3p	-1.22879	0.000867721	let-7g-3p	1.50697	0.00197198
miR-130b-5p	-1.03269	0.000919622	miR-744-3p	1.78173	0.00201073
miR-181d-5p	2.00794	0.000965794	miR-107	1.02499	0.00201554
miR-409-5p	1.53536	0.00141508	miR-664a-3p	-1.00426	0.00204935
miR-29b-1-5p	1.57048	0.0017107	let-7c-3p	3.13924	0.00215644
let-7c-3p	2.89634	0.0022418	miR-185-3p	-1.48031	0.0022835
miR-940	-1.26911	0.0022886	miR-146a-5p	1.37908	0.00272068
miR-369-5p	2.16021	0.00261619	miR-338-5p	-1.34703	0.00292465
miR-145-3p	1.29928	0.00364643	miR-550a-3p	-1.10772	0.0066945
miR-758-5p	1.59944	0.00395868	miR-9-5p	2.03624	0.0104869
miR-223-5p	1.94769	0.00452095	miR-935	-1.39125	0.0115935
miR-340-3p	1.19175	0.00513971	miR-223-5p	1.52902	0.014887
miR-155-5p	1.17724	0.00524255	miR-143-5p	1.68294	0.0151192
miR-654-3p	1.13014	0.00581451	miR-3065-3p	1.50172	0.0152151
miR-508-3p	4.69402	0.0104587	miR-340-3p	1.10725	0.0185802
miR-412-5p	1.67705	0.0165913	miR-29b-1-5p	1.21142	0.0229971
miR-3200-3p	-1.0736	0.0166032	miR-758-3p	1.01983	0.0241392
miR-3130-5p	-1.14622	0.019561	miR-3200-3p	-1.06756	0.0268415
miR-9-5p	1.6458	0.0241257
miR-431-5p	1.33771	0.0314911
miR-143-5p	1.47294	0.0335667
miR-1247-3p	1.66457	0.0456018
miR-221-5p	1.20047	0.0456018
