# Supplementary material for: Biomarker Discovery for the Carcinogenic Heterogeneity Between Colon and Rectal Cancers Based on lncRNA-Associated ceRNA Network Analysis
Source: Front Oncol. 2020 Oct 30;10:535985. doi: 10.3389/fonc.2020.535985 (PMC7662689; doi:10.3389/fonc.2020.535985)
Supplement: Supplementary file 4 [file Table_3.xlsx]

## Sheet: Sheet1
Supplementary Table 3. Differentially expressed mRNAs in colon M0/N, colon M1/N, rectal M0/N and rectal M1/N groups, respectively.
Colon M0/N			Colon M1/N			Rectal M0/N			Rectal M1/N
mRNAs	logFC	FDR	mRNAs	logFC	FDR	mRNAs	logFC	FDR	mRNAs	logFC	FDR
ENPEP	-5.46073	4.58343e-76	PHLPP2	-3.11451	2.45785e-23	EPM2A	-2.75966	7.92472e-21	ARL14	-4.07192	1.84982e-09
NAALADL1	-4.92488	2.88228e-53	ABCG2	-5.56699	5.18044e-23	TNXB	-5.14779	2.47224e-17	CLDN23	-3.56958	7.86121e-09
PHLPP2	-3.08862	2.88228e-53	PDCD4	-2.25802	1.14781e-22	KCNN3	-3.63642	2.47224e-17	EPM2A	-2.8188	1.26696e-08
SLC51A	-4.62415	6.1348e-52	APPL2	-2.15102	2.14725e-22	CCDC69	-3.70753	1.9856e-16	PDK4	-3.77218	2.11608e-08
PEX26	-2.08973	7.074e-47	CLEC3B	-3.86724	2.14725e-22	ARL14	-3.92862	2.24343e-16	CSRP1	-3.07221	3.75238e-08
APPL2	-2.11969	1.45236e-41	CASP7	-2.20523	4.38667e-22	CLEC3B	-4.36444	6.59412e-16	CCDC69	-4.00998	7.44998e-08
SLC22A5	-2.25888	1.78727e-41	PEX26	-2.15179	6.15999e-21	FAM129A	-4.51908	1.17333e-15	HSPA2	-3.4419	7.58465e-08
RETSAT	-2.23243	1.42353e-38	USP2	-4.57727	6.6121e-21	PTGS1	-3.58619	3.03653e-15	MYL9	-4.05698	8.17294e-08
SLC36A1	-2.41445	9.71951e-38	NAALADL1	-4.90587	1.59377e-20	CSRP1	-2.91476	3.73026e-15	PKIB	-4.25095	1.05637e-07
UGP2	-2.27901	1.05578e-37	UGP2	-2.31532	1.74138e-20	FAM107A	-4.07255	4.24813e-15	FAM107A	-4.08069	1.2424e-07
ALDOB	-5.80152	1.37814e-37	SLC36A1	-2.35386	2.64732e-20	SDPR	-4.03928	1.69126e-14	ABCG2	-4.24862	1.43728e-07
CLDN23	-3.39792	5.39732e-37	SLC22A5	-2.25868	4.87765e-20	SVIL	-2.92766	1.86569e-14	PLAC9	-3.05092	1.43728e-07
ACE	-3.55497	2.81012e-35	TMEM37	-3.83898	6.44763e-20	ATP2B4	-3.30835	1.55485e-13	SMTN	-2.58852	1.66887e-07
CDKN2B	-3.70272	8.35239e-35	TRANK1	-2.70513	9.75672e-20	SGK1	-3.05003	2.10391e-13	LIMS2	-3.38383	1.66887e-07
GUCA2A	-5.69121	2.80064e-34	SECTM1	-4.19612	1.50363e-19	GPM6B	-3.71408	2.32022e-13	ITGA7	-3.06316	1.66887e-07
C2orf88	-3.91632	4.23788e-33	GUCA2A	-6.09507	2.01297e-19	PDK4	-3.73442	5.07506e-13	SMPDL3A	-2.41621	1.66887e-07
TMEM220	-3.7684	6.39725e-33	PKIB	-4.40863	2.43523e-19	CLDN23	-3.45059	1.00084e-12	CLEC3B	-4.53632	1.66887e-07
CA2	-4.77001	3.56053e-32	ENPEP	-5.47904	4.03089e-19	RNF152	-3.3108	1.30043e-12	PSD	-4.47413	1.96175e-07
PDCD4	-2.24402	7.50594e-32	SLC51B	-4.61099	4.82277e-19	ANK2	-4.26942	2.05353e-12	FLNC	-4.75479	1.96175e-07
GLTP	-1.66686	1.17692e-31	ACOX1	-2.01301	6.20021e-19	PKIB	-3.92483	2.05353e-12	FHL1	-4.17053	2.03095e-07
SMPDL3A	-2.97649	1.92721e-31	ZZEF1	-2.25732	6.20021e-19	DPT	-4.78242	2.96612e-12	CCNYL1	-1.87295	2.18796e-07
CNNM2	-1.94928	2.38373e-31	SLC51A	-4.33451	8.02707e-19	ITPKB	-2.18549	4.50054e-12	TP53INP2	-2.69781	3.13933e-07
NAAA	-2.47366	2.99105e-31	TP53INP2	-2.98755	1.41521e-18	CA2	-4.9239	4.50054e-12	HSPB8	-4.79704	5.76275e-07
GNA11	-2.15751	4.54689e-31	C1orf115	-3.06672	2.42099e-18	NKX2-3	-3.47251	4.60207e-12	CFL2	-3.34058	5.76275e-07
TMEM37	-3.65228	1.9649e-30	ABHD3	-2.43158	4.85398e-18	NCAM1	-3.78198	5.3046e-12	MIER3	-1.91355	5.76275e-07
ACOX1	-1.99222	3.35901e-29	GLTP	-1.72364	4.85398e-18	NEGR1	-3.78728	5.88278e-12	SLMAP	-2.13407	9.22395e-07
ETFDH	-2.08609	8.32765e-29	KLF4	-3.11027	5.06389e-18	PPP1R12B	-3.76016	5.88278e-12	SDPR	-4.0318	9.22395e-07
IL6R	-2.90319	8.77679e-29	ETFDH	-2.17108	7.21224e-18	IL6R	-3.07487	6.50592e-12	PPP1R14A	-3.04685	9.99468e-07
PLCD1	-2.57473	6.37408e-28	CDKN2B	-3.65376	9.72669e-18	PER1	-2.93907	9.44395e-12	GPM6B	-3.75113	1.09933e-06
ENTPD5	-2.84885	3.51343e-27	GNA11	-2.21333	9.72669e-18	SYNPO2	-4.9626	9.70289e-12	GSN	-2.53052	1.12819e-06
FUCA1	-2.0501	3.51343e-27	TRPM6	-4.57008	2.53637e-17	FHL1	-3.99903	9.70289e-12	FAM129A	-4.53643	1.12819e-06
PKIB	-4.13767	4.29822e-27	SMPDL3A	-3.2456	3.44015e-17	MYLK	-4.02358	1.01845e-11	PPP1R12B	-3.90009	1.16966e-06
FAM47E-STBD1	-2.21925	9.17938e-27	CNNM2	-2.03068	6.65662e-17	NTN1	-3.62008	1.14148e-11	SDCBP2	-3.07798	1.23357e-06
PTGR1	-2.26056	1.17245e-26	TTC22	-2.13416	1.18744e-16	PDE2A	-3.23847	1.52801e-11	IGFBP6	-3.02913	1.2533e-06
C1orf115	-2.99581	1.71911e-26	CLDN23	-3.36575	1.98638e-16	ABI3BP	-4.11572	1.9549e-11	GNAO1	-4.59294	1.46899e-06
TRANK1	-2.56832	1.92732e-26	CA2	-5.29996	1.98638e-16	FBXO32	-3.30217	1.96708e-11	SLC2A4	-3.46488	1.46899e-06
CDH3	6.6164	8.14856e-26	SEMA6D	-3.78181	2.30083e-16	HSPB8	-4.44665	3.21738e-11	UGP2	-1.86749	1.52529e-06
SLC20A1	-1.72278	3.33748e-25	PPAP2A	-2.05254	2.63599e-16	ADAMTS1	-3.42471	4.04527e-11	RASD2	-2.92176	1.66145e-06
SEPP1	-3.85471	3.99089e-25	FUCA1	-2.17924	2.84995e-16	EML1	-3.21022	4.83053e-11	TNXB	-4.74078	1.71175e-06
SLC22A4	-2.76339	4.92925e-25	CDH3	6.57756	2.92162e-16	MYL9	-3.93382	5.06006e-11	AHCYL2	-2.73392	1.87049e-06
SLC26A2	-4.44725	1.48426e-24	ADAMDEC1	-3.97903	3.99252e-16	SLMAP	-2.01764	5.48749e-11	NCAM1	-4.08834	1.87049e-06
SEMA6D	-3.51155	1.78606e-24	PLCD1	-2.56311	4.3544e-16	DNAJB5	-3.42174	6.41473e-11	SH3BGR	-2.68875	1.87049e-06
CNNM4	-1.84966	2.33695e-24	CHP1	-1.89102	6.20556e-16	VCL	-2.01128	7.99997e-11	KLF4	-2.94682	1.87049e-06
HADHA	-1.27094	2.77519e-24	NR3C2	-3.43111	6.5366e-16	SYNM	-5.12398	8.14865e-11	SGK1	-3.22306	1.87049e-06
MARCH8	-1.72612	2.77638e-24	RETSAT	-2.19814	8.07808e-16	FLNC	-4.3308	9.29902e-11	PER1	-2.73372	1.87049e-06
PRDX6	-1.56466	3.10343e-24	AJUBA	3.18997	8.96809e-16	TPM1	-2.37917	1.09742e-10	DNAJB5	-3.51046	1.87049e-06
MIER3	-2.13274	3.54229e-24	RBM47	-1.70542	9.15209e-16	CCNYL1	-1.91242	1.25269e-10	ASB2	-3.94638	1.87049e-06
SPPL2A	-1.78556	3.69777e-24	ANK3	-2.26687	1.2835e-15	CXCL12	-3.30311	1.43737e-10	KCNMB1	-4.24852	1.87049e-06
PPAP2A	-2.06325	4.2118e-24	SPPL2A	-1.92456	1.46128e-15	GLTP	-1.43241	1.43737e-10	PDE2A	-3.14973	2.19622e-06
TMCC3	-2.63465	5.2517e-24	ZNF575	-2.20361	1.46315e-15	KANK2	-2.57226	1.43737e-10	TUBB2A	-2.31983	2.31427e-06
SLC4A4	-4.6846	5.71733e-24	RILP	-2.12839	1.5433e-15	CAP2	-3.31439	1.50434e-10	TMEM220	-2.91486	2.36524e-06
CIPC	-1.35658	9.16552e-24	FAM47E-STBD1	-2.11797	2.40968e-15	PGM5	-4.53961	1.85598e-10	PTGS1	-3.73586	2.38862e-06
CD163L1	-3.33348	1.1952e-23	PBLD	-2.93437	2.70835e-15	AKAP6	-3.32135	1.88342e-10	SYNPO2	-5.23263	2.45448e-06
MARVELD3	-1.59211	1.55556e-23	IL6R	-2.77071	2.83894e-15	MAB21L2	-4.30278	2.20295e-10	DMPK	-2.16312	2.45448e-06
TP53INP2	-2.80648	2.11221e-23	ALDOB	-6.48379	4.73684e-15	MYH11	-5.34086	2.25112e-10	SYNM	-5.75604	2.79482e-06
MTHFD1L	2.55753	2.11221e-23	SLC25A23	-1.98722	4.73684e-15	ENDOD1	-2.08756	2.25112e-10	PPAP2A	-1.79482	3.22706e-06
CASP7	-1.90324	2.62533e-23	TMCC3	-2.81448	4.96854e-15	PSD	-4.10223	2.70914e-10	CAV1	-3.16652	3.48636e-06
ANPEP	-5.06536	2.6828e-23	ENTPD5	-2.86992	4.96854e-15	PDE4D	-2.64657	2.71663e-10	ATP2B1	-1.81159	3.49288e-06
PBLD	-2.86208	3.36774e-23	CNNM4	-1.90425	4.96854e-15	ETV4	5.82993	2.76213e-10	ETV4	6.03387	3.49288e-06
DHRS11	-2.77127	4.469e-23	ATP8B1	-2.04407	5.32408e-15	NR4A3	-4.08115	3.87212e-10	CDH3	5.07926	3.55846e-06
TTC22	-2.10041	4.89444e-23	SLC1A1	-3.07602	5.32408e-15	SORBS2	-3.13582	4.3137e-10	SVIL	-2.90829	3.87819e-06
GRAMD3	-1.8334	6.57952e-23	PTPRH	-2.62791	6.03781e-15	CDON	-2.83729	5.14837e-10	TPM2	-3.58047	3.89676e-06
ZZEF1	-2.10243	8.23684e-23	KIAA1549	2.74583	7.46697e-15	FLNA	-3.30497	5.69457e-10	ANK2	-4.40176	3.97725e-06
CDC14A	-2.23965	8.25424e-23	ACADS	-2.77017	7.97247e-15	PTN	-3.15479	7.8093e-10	VAMP2	-1.44093	4.15553e-06
ZER1	-1.57707	8.37232e-23	NR5A2	-2.75748	8.27856e-15	GNG2	-2.63124	7.8444e-10	TPM1	-2.48556	4.15553e-06
CPT2	-1.59068	8.3941e-23	RNF152	-3.31957	8.57828e-15	DIXDC1	-2.39281	7.92536e-10	FNBP1	-2.40745	4.67767e-06
TEF	-2.00547	9.71624e-23	ETV4	5.23538	8.9671e-15	TBC1D1	-1.96108	8.07241e-10	NEDD4L	-1.70996	5.03259e-06
AHCYL2	-2.83684	1.06577e-22	PADI2	-3.78071	9.70168e-15	PRICKLE2	-2.87043	1.01901e-09	ACTG2	-5.22162	5.042e-06
ADAMDEC1	-3.65666	1.13534e-22	MXI1	-1.79258	1.0698e-14	SLC2A4	-3.30329	1.03515e-09	MYLK	-4.01363	5.042e-06
CDHR5	-3.21486	2.24607e-22	TMEM236	-4.34852	1.28357e-14	ITIH5	-2.97036	1.07094e-09	CNN1	-4.92062	5.042e-06
MAF	-2.82807	2.47991e-22	DHRS11	-2.73193	1.29826e-14	CFL2	-3.19584	1.12684e-09	LYVE1	-4.38151	5.042e-06
MT1F	-3.33847	6.48803e-22	RMDN2	-2.21595	1.36935e-14	SSBP2	-2.72342	1.19985e-09	TEF	-1.86753	5.17351e-06
SLC25A23	-1.92809	1.00914e-21	NAAA	-2.43821	1.39963e-14	SMTN	-2.35552	1.31072e-09	MXD1	-2.08531	5.39124e-06
RNF152	-3.0781	1.41343e-21	HMOX1	-2.49062	1.50966e-14	SLC8A1	-2.53536	1.33362e-09	KCNN3	-3.45003	5.39124e-06
ZBTB7B	-1.84664	1.42065e-21	ACE	-3.54448	1.59794e-14	LMOD1	-4.32684	1.75092e-09	ACACB	-1.97695	5.39124e-06
NR3C2	-2.92976	1.63904e-21	AHCYL2	-2.96211	1.87379e-14	FNBP1	-2.44636	1.75092e-09	PDE4D	-2.9748	5.42962e-06
FABP6	-4.32589	1.70784e-21	DHDDS	-1.49219	2.78174e-14	BMP2	-2.87248	2.51275e-09	ARHGEF26	-2.92713	5.48874e-06
TMEM236	-4.00128	1.70784e-21	LRRC1	-1.41017	2.86214e-14	MYOCD	-3.85768	2.89089e-09	CD79B	-3.29876	5.53904e-06
ENDOD1	-1.72618	1.85871e-21	FGL2	-3.26901	3.21243e-14	OLFML2A	-2.29609	3.18861e-09	SNCG	-2.556	5.53904e-06
ZNF575	-2.11506	1.98804e-21	C2orf88	-3.87417	3.49637e-14	PLCD4	-2.09913	3.38385e-09	COX7A1	-2.38715	5.83926e-06
TMEM127	-1.17063	2.30227e-21	TLCD2	-1.85911	4.51511e-14	PRKCB	-3.24032	3.56915e-09	BCL10	-1.5398	5.9996e-06
GPD1L	-1.7166	2.52471e-21	HADHB	-1.36896	4.53755e-14	FGL2	-3.14747	3.87123e-09	FEM1C	-1.47543	6.14698e-06
BTNL8	-3.96883	5.42675e-21	SEPP1	-3.9139	5.16787e-14	AGPAT9	-2.9461	4.54677e-09	KRT80	5.80088	6.14698e-06
KLF4	-2.73024	6.12537e-21	CD163L1	-3.49654	5.27899e-14	CPM	-3.07462	6.14497e-09	CBX7	-2.21495	6.18003e-06
MXI1	-1.763	6.2548e-21	CITED2	-1.99198	6.14201e-14	TP53INP2	-2.63988	6.53838e-09	AKAP6	-3.24674	6.18003e-06
CEACAM1	-2.60199	6.96282e-21	HHLA2	-3.44012	6.18426e-14	CDH3	5.08542	7.16196e-09	PACSIN2	-1.45236	6.22464e-06
LRRC1	-1.27882	1.0183e-20	KRT20	-3.11885	6.50198e-14	AHNAK	-2.76383	8.05394e-09	UGDH	-2.05303	6.22464e-06
RBM47	-1.46185	1.76164e-20	MARVELD3	-1.7295	7.04182e-14	TNS1	-3.66976	8.28249e-09	NR3C2	-3.13409	6.4375e-06
EDN3	-3.76125	1.93826e-20	CDC14A	-2.31101	7.06557e-14	ARHGEF25	-3.23256	9.30624e-09	GLTP	-1.41441	6.4375e-06
PLCE1	-2.15977	2.43172e-20	ESM1	5.84094	7.13714e-14	ADAMDEC1	-3.67595	9.46796e-09	GNA13	-1.41756	6.4375e-06
ESM1	5.47566	2.5427e-20	PAPSS2	-2.54461	7.18994e-14	JAM2	-3.02409	1.05999e-08	LDHD	-2.71343	7.2374e-06
RBKS	-1.84993	4.00945e-20	FBLIM1	-1.48576	7.31221e-14	SETBP1	-2.9303	1.14688e-08	AGPAT9	-3.17002	8.07306e-06
ACADS	-2.44921	4.04956e-20	MIER3	-2.11719	7.5541e-14	LPP	-2.19271	1.16797e-08	KANK2	-2.50254	8.17691e-06
AJUBA	3.26872	4.14601e-20	SRI	-1.83364	1.04916e-13	PDE9A	-3.17381	1.19029e-08	ARL4D	-2.79879	8.17691e-06
SMPD1	-2.0614	4.92959e-20	KIAA0513	-2.42697	1.09333e-13	EMP1	-2.82038	1.28494e-08	SORBS1	-2.80917	8.26519e-06
SGK1	-2.5978	6.10501e-20	PLCE1	-2.2821	1.13699e-13	PDE5A	-2.79772	1.33148e-08	DSC2	-2.30494	8.57858e-06
CHP2	-4.43509	6.51714e-20	SULT1A1	-2.76296	1.20369e-13	PALLD	-2.4586	1.63575e-08	CA2	-5.00958	8.791e-06
CHP1	-1.74228	1.3417e-19	MARCH8	-1.8005	1.4349e-13	DACT3	-3.37192	1.69216e-08	MYH11	-5.63887	9.34387e-06
SECTM1	-3.47025	1.64479e-19	SLC26A2	-4.5654	1.51613e-13	AKAP12	-3.59094	2.31604e-08	DMXL1	-1.55636	9.34387e-06
ANK3	-1.99485	1.67848e-19	KIAA1211	-2.96781	1.54638e-13	ACTG2	-4.50919	2.59613e-08	ITPKB	-2.13212	9.58031e-06
TDP2	-2.15584	1.67848e-19	CEMIP	5.74422	1.62445e-13	KLF9	-2.81268	2.90409e-08	ENDOD1	-1.89382	9.58031e-06
TESK2	-1.5852	1.67848e-19	PAFAH2	-1.60816	1.6586e-13	RCAN1	-2.08483	2.93291e-08	CCDC68	-2.64568	9.60802e-06
C1orf210	-1.88365	1.7162e-19	XDH	-3.21385	1.6586e-13	DSC2	-2.27555	3.25493e-08	FLNA	-3.32306	1.00841e-05
HADHB	-1.25471	2.96505e-19	EIF4E3	-2.29732	1.72101e-13	PLCE1	-2.05474	3.45832e-08	ST6GALNAC6	-3.14734	1.02064e-05
PCSK5	-2.83844	3.11959e-19	GPD1L	-1.76541	1.92109e-13	PER3	-2.70963	3.49402e-08	GNG7	-3.05557	1.02812e-05
METTL7A	-2.5834	3.30812e-19	FMO4	-1.96406	1.99805e-13	KCNMA1	-3.93828	4.80905e-08	SCARA5	-4.78781	1.21638e-05
ABHD5	-1.46414	3.38885e-19	ZER1	-1.51128	2.04197e-13	SORBS1	-3.01968	5.3555e-08	NCS1	-2.44793	1.2368e-05
ABHD3	-2.01092	4.71056e-19	CPT2	-1.77767	2.12707e-13	CPED1	-3.07598	5.51532e-08	LPP	-2.31758	1.2706e-05
CEACAM7	-4.51863	5.35923e-19	AGPAT9	-2.89253	2.1502e-13	TUBB2A	-2.24692	6.06705e-08	SLC4A4	-4.91681	1.2706e-05
AQP11	-2.098	6.74283e-19	GRAMD3	-1.80582	2.3175e-13	ITPR1	-2.37099	8.12558e-08	RIMS3	-2.70028	1.29558e-05
ETV4	4.86082	7.30999e-19	LGALS4	-2.37439	2.56367e-13	C20orf194	-2.83876	8.12558e-08	DIXDC1	-2.35403	1.29558e-05
MYO1A	-2.77354	7.30999e-19	CGN	-1.72859	2.58971e-13	KIAA1462	-2.91897	9.22705e-08	SSBP2	-2.84939	1.30095e-05
FMO4	-2.19683	9.12806e-19	GRIN2D	4.86129	2.96432e-13	AMOTL1	-2.98743	9.43507e-08	SMIM14	-1.98468	1.35518e-05
NR5A2	-2.57098	1.26015e-18	SLC41A2	-2.15743	2.96766e-13	SNRK	-1.56021	9.43507e-08	HIGD1A	-1.83293	1.39525e-05
C10orf54	-2.04927	1.46924e-18	SQRDL	-1.97628	2.97982e-13	VAT1L	-2.71242	9.43507e-08	LMOD1	-4.44622	1.42085e-05
SLC26A3	-4.94937	1.60635e-18	PRDX6	-1.56752	3.00643e-13	TPM2	-3.2532	1.00045e-07	PINK1	-1.44698	1.42085e-05
SLC9A3	-4.21016	1.66776e-18	C4orf19	-2.17342	3.33582e-13	GUCA2A	-4.63049	1.05428e-07	ITIH5	-3.07423	1.46431e-05
FBLIM1	-1.48139	2.10075e-18	SLCO2A1	-2.42364	3.33582e-13	JAZF1	-2.50847	1.08639e-07	TAGLN	-3.69746	1.46894e-05
PXMP2	-1.7382	2.43048e-18	KRT80	6.69592	3.631e-13	CNN1	-4.3949	1.19335e-07	SNRK	-1.63498	1.46894e-05
HHLA2	-3.22981	2.62656e-18	TDP2	-2.21418	3.65805e-13	S100B	-3.07054	1.26099e-07	MT2A	-2.32888	1.48653e-05
SCIN	-3.2962	3.56877e-18	SUCLG2	-1.72512	4.2703e-13	JPH2	-3.87195	1.30347e-07	ATP2A3	-2.33052	1.48653e-05
MT1G	-3.68682	3.66591e-18	CCDC68	-2.80646	5.08884e-13	MSRB3	-3.30108	1.48609e-07	KCNMA1	-4.47816	1.53345e-05
RHOU	-1.97112	3.73509e-18	CLDN1	4.89662	5.56385e-13	CLIP3	-2.69339	1.80017e-07	ATP2B4	-3.10867	1.58667e-05
PTPRH	-2.36752	3.88328e-18	METTL7A	-2.61587	8.32184e-13	SLIT3	-3.23151	1.81442e-07	DACT3	-3.22114	1.63254e-05
AP3S2	-1.33319	4.02892e-18	NKX2-3	-2.5082	8.43979e-13	PRKAR2B	-2.74492	1.96055e-07	MYOCD	-3.90401	1.66859e-05
LDHD	-3.21334	4.48997e-18	PINK1	-1.81765	8.61007e-13	RBMS3	-2.5887	1.99025e-07	CSPG4	-2.49403	1.70244e-05
DHDDS	-1.30547	5.46536e-18	SYNPO	-1.89411	8.77112e-13	SMPDL3A	-2.29432	2.04871e-07	PRKCB	-3.51611	1.70244e-05
CDHR2	-3.50109	5.95344e-18	RBKS	-1.79108	9.19817e-13	TSPYL5	-2.73797	2.04871e-07	TBC1D1	-1.91304	1.70244e-05
SPECC1L	-1.22092	6.05052e-18	MTHFD1L	2.56453	1.02394e-12	GPRASP1	-2.8921	2.05241e-07	SLC2A13	-1.80806	1.70244e-05
MALL	-2.74579	6.13801e-18	MAOA	-2.52412	1.04796e-12	DMD	-3.17182	2.25327e-07	TLN1	-1.79676	1.74651e-05
AGPAT9	-2.69115	7.06174e-18	SGK1	-2.80016	1.04836e-12	ASB2	-3.41809	2.25327e-07	CDON	-2.67528	1.82851e-05
PDCD6IP	-1.1019	8.27285e-18	CDHR5	-3.08804	1.10611e-12	C2orf88	-3.07055	2.39758e-07	ESM1	6.67417	1.95618e-05
CCNYL1	-1.44884	9.07659e-18	HADHA	-1.23533	1.12787e-12	EDIL3	-2.4166	2.74662e-07	EPHX4	4.01335	1.95618e-05
JOSD1	-1.1362	1.08155e-17	ANPEP	-5.38399	1.15432e-12	CAV1	-2.87536	2.74662e-07	DMD	-2.95335	1.97897e-05
NBPF1	-1.75804	1.42327e-17	TMEM171	-2.78824	1.32276e-12	ESM1	6.31193	2.75048e-07	MFSD4	-2.99666	1.97897e-05
PCK1	-3.63838	1.4537e-17	PGM1	-1.95532	1.35845e-12	ARRDC4	-2.171	2.80879e-07	C7	-4.86165	1.97897e-05
ADCY9	-1.77929	1.56122e-17	LPCAT3	-1.74041	1.46333e-12	PARVA	-1.36569	2.80879e-07	PLCD4	-2.11669	1.97897e-05
HMOX1	-2.16364	1.77719e-17	SIAE	-1.9543	1.59996e-12	CRY2	-1.41341	2.96659e-07	SOCS6	-1.46545	2.01588e-05
CAB39	-1.10393	1.80248e-17	ACAA2	-2.13304	1.64673e-12	ST6GALNAC6	-2.95881	3.22075e-07	CAP2	-3.22789	2.02562e-05
CYBRD1	-2.86833	2.00246e-17	MGAT4A	-1.78199	1.95409e-12	KCNMB1	-3.81486	3.22075e-07	CPED1	-3.26361	2.04186e-05
KRT80	6.37264	2.24456e-17	LRRC19	-3.12393	1.95409e-12	SMPD1	-2.08035	3.22075e-07	P3H2	-3.14728	2.076e-05
FMO5	-2.59134	2.84805e-17	SLC22A4	-2.81146	1.96914e-12	PITX2	6.34544	3.41638e-07	AQP8	-5.69865	2.12709e-05
SLC35G1	-1.77843	3.49029e-17	RIOK3	-1.86211	2.00911e-12	UGP2	-1.85004	3.41638e-07	AJUBA	2.92684	2.12709e-05
CLIC5	-2.43179	3.61335e-17	AP3S2	-1.35654	2.21241e-12	TAGLN	-3.50541	3.486e-07	SMPD1	-2.13487	2.22391e-05
LPCAT3	-1.63313	4.01095e-17	TMEM127	-1.10675	2.56524e-12	CLDN1	5.54152	3.49485e-07	FAIM3	-2.73703	2.55409e-05
HSD17B2	-3.65376	5.54738e-17	LRP8	3.46169	2.56524e-12	ZEB1	-2.67714	3.8786e-07	EIF4E3	-2.30598	2.7519e-05
CITED2	-1.78627	5.72283e-17	SMPD1	-1.8912	2.56524e-12	MBNL1	-1.40391	4.05699e-07	LIFR	-3.53984	2.84652e-05
TCN2	-2.28714	6.97222e-17	BTNL8	-4.45404	2.645e-12	CALM1	-1.09148	4.16202e-07	POU5F1B	5.49304	2.84652e-05
PLAC8	-3.41258	8.55769e-17	MTM1	-1.60592	3.29393e-12	PPAP2A	-1.78189	4.37317e-07	PGM5	-5.00053	2.87753e-05
SUGCT	-2.62881	9.47266e-17	SLC25A20	-1.69095	3.30295e-12	ACACB	-1.89894	4.43264e-07	AOC3	-3.46939	2.94358e-05
MT1X	-2.60811	9.77317e-17	EPHX4	5.15781	3.52799e-12	LAMA3	-2.69112	4.43264e-07	TOX	-3.24315	3.04886e-05
P2RY1	-2.60606	1.19736e-16	PTGR1	-2.20875	3.54708e-12	AOC3	-3.44741	4.84691e-07	RETSAT	-1.57163	3.08665e-05
RIOK3	-1.74352	1.37615e-16	TCN2	-2.49583	3.54708e-12	CDKL1	-1.94561	4.94379e-07	SPEG	-4.11448	3.09144e-05
PLS1	-1.73691	1.50298e-16	LDHD	-3.63865	3.60379e-12	SYNE3	-2.27185	5.06301e-07	CGREF1	3.43786	3.10635e-05
LITAF	-1.34727	1.58714e-16	SLC35G1	-1.96014	3.88162e-12	PPAP2B	-1.70797	5.06301e-07	HDAC4	-1.53278	3.11693e-05
SLC17A4	-3.4557	1.58844e-16	CNTN4	-2.60945	4.03162e-12	LRRC1	-1.1924	5.52456e-07	DHDDS	-1.44319	3.31761e-05
SYNPO	-2.01667	1.63682e-16	MOB3B	-1.90068	4.29724e-12	MLLT11	-2.02475	5.86188e-07	PLEKHO1	-2.30558	3.38747e-05
TSPAN7	-2.93942	1.87569e-16	TMEM140	-1.50936	4.29724e-12	CSRNP1	-1.96067	6.21138e-07	PLCL2	-2.63563	3.38747e-05
CGN	-1.79027	2.03686e-16	ABHD5	-1.61539	4.44334e-12	ARHGEF26	-2.50905	6.2218e-07	RBM47	-1.26511	3.41378e-05
SULT1A1	-2.66756	2.074e-16	TLR3	-2.69437	4.44701e-12	PADI2	-3.27464	6.63381e-07	RASL12	-2.04894	3.48015e-05
BTNL3	-3.33603	2.074e-16	PCSK5	-2.94418	4.58639e-12	HSPB6	-3.94045	6.6514e-07	NACAD	-2.73304	3.57913e-05
CALCOCO2	-1.1043	2.19653e-16	WSCD1	-3.26388	4.77175e-12	TRPM6	-3.59557	6.69604e-07	P2RX1	-2.55581	3.57913e-05
SLC25A20	-1.73787	2.19653e-16	FOXQ1	6.33384	5.97555e-12	GSN	-2.31744	7.11406e-07	IL6R	-3.1011	3.66824e-05
OAT	-2.16561	2.48808e-16	PLCL2	-3.05209	6.05768e-12	FERMT2	-2.69631	7.68952e-07	RASGRP2	-2.3706	3.82131e-05
PTPN21	-1.50462	2.55276e-16	C10orf54	-2.09015	6.30525e-12	TLN1	-1.73135	7.68952e-07	MAB21L2	-4.3356	3.83927e-05
PINK1	-1.75858	2.55276e-16	NEURL1B	-1.71684	6.46587e-12	NCS1	-2.28561	8.51385e-07	ABI3BP	-3.89311	3.83927e-05
IGSF9	-2.29552	2.98433e-16	CCNYL1	-1.51625	6.66116e-12	SLC26A3	-4.41581	9.13e-07	PDE5A	-3.07588	3.99385e-05
FLVCR2	-2.40971	2.98433e-16	STYK1	-2.00546	7.46508e-12	PPP2R3A	-2.17771	1.0146e-06	TNS1	-3.48526	4.10169e-05
SDCBP2	-2.6671	3.2524e-16	SLCO4A1	3.89293	8.14205e-12	AHCYL2	-2.63276	1.02575e-06	FGL2	-3.34649	4.14947e-05
UGDH	-1.76227	3.55031e-16	TNFSF10	-1.87909	8.40788e-12	CRISPLD2	-2.55583	1.05869e-06	CACNA1H	-2.97003	4.36877e-05
C5orf30	-1.60597	3.55031e-16	BTNL3	-3.65956	8.53378e-12	DMXL1	-1.61109	1.05869e-06	TMCC3	-2.35421	4.59904e-05
LRP8	3.47878	3.80358e-16	ASAP3	-2.19121	8.55162e-12	UGDH	-1.82253	1.0703e-06	DBNDD1	2.76243	4.70777e-05
TNXB	-3.41111	4.51037e-16	JOSD1	-1.2461	1.05496e-11	RETSAT	-1.54504	1.08915e-06	SPTBN2	2.7028	4.72579e-05
RMDN2	-2.13048	4.54488e-16	FUT1	3.51243	1.18398e-11	PACSIN2	-1.31809	1.1591e-06	CAMK2G	-1.19559	4.72579e-05
NFE2L3	2.56637	4.87168e-16	DSC2	-1.88618	1.22963e-11	KRT80	5.69915	1.22253e-06	PTBP2	-1.80782	4.72579e-05
PADI2	-3.38881	4.87168e-16	TEF	-1.90637	1.27899e-11	JOSD1	-1.12792	1.27174e-06	TGFB1I1	-2.17462	4.72579e-05
HSD17B11	-1.69116	4.89496e-16	SCAMP2	-1.3271	1.27899e-11	MXD1	-2.11162	1.29045e-06	KIAA0513	-1.9979	4.72579e-05
HSD11B2	-2.55652	5.55245e-16	HSD17B2	-3.88908	1.28055e-11	RHPN2	-1.58251	1.37446e-06	VPS4B	-1.48594	4.91001e-05
LYPD8	-4.08936	7.14869e-16	PDK4	-2.7211	1.39018e-11	SPEG	-3.66539	1.51721e-06	VCL	-2.00321	5.18293e-05
MXD1	-2.04756	8.36359e-16	CIPC	-1.35118	1.58144e-11	ATP2B1	-1.80161	1.57313e-06	JPH2	-3.85015	5.18293e-05
WDR78	-2.50778	8.66834e-16	FMO5	-2.43341	1.60161e-11	SLC9A9	-2.49441	1.63706e-06	PCSK5	-2.24008	5.26078e-05
TLR3	-2.37528	8.66834e-16	GTF2IRD1	2.19789	1.66589e-11	P2RY8	-2.4514	1.73163e-06	ARHGEF25	-3.0514	5.29028e-05
OPN3	-1.8577	9.70251e-16	SOCS6	-1.59515	1.78359e-11	NR3C2	-2.84324	1.77973e-06	CIPC	-1.11245	5.30834e-05
ATP8B1	-1.76273	1.02652e-15	TCF21	-2.24492	1.85961e-11	CAMK4	-2.20381	1.81952e-06	JOSD1	-1.33607	5.33082e-05
MTM1	-1.52931	1.02652e-15	NCOA4	-1.25785	1.91402e-11	MAFF	-1.72889	1.82749e-06	EPB41L3	-2.95556	5.33877e-05
PDE8A	-1.39957	1.03095e-15	ANKRD13A	-1.15528	1.9295e-11	MRGPRF	-3.21354	1.85854e-06	CRYAB	-2.91673	5.33877e-05
ACAA2	-2.00504	1.10704e-15	CAB39	-1.10371	1.94924e-11	JAM3	-2.26745	1.98962e-06	CHMP1B	-1.43579	5.45372e-05
KIAA1161	-1.63451	1.11774e-15	C15orf48	-2.97947	2.14272e-11	TCF7L1	-1.97385	2.0328e-06	FBXO32	-3.00218	5.54154e-05
ADH1C	-4.17681	1.20168e-15	CHP2	-4.19214	2.17866e-11	SERTAD2	-1.57514	2.03763e-06	ITM2C	-2.22933	5.6598e-05
TMEM171	-2.57922	1.36932e-15	SULT1B1	-3.39513	2.28048e-11	MAP1A	-2.59603	2.04583e-06	CXCL12	-3.39835	5.71143e-05
ANO10	-1.42791	1.48831e-15	CEACAM7	-4.78179	2.28048e-11	TMEM206	1.91386	2.19497e-06	PDE9A	-3.08656	5.92804e-05
CLDN1	4.68028	1.66972e-15	MOCS1	-1.93307	2.29908e-11	PTP4A1	-1.65462	2.27982e-06	PDLIM7	-1.92276	6.07114e-05
PDK4	-2.88562	2.02642e-15	MAF	-2.85415	2.42113e-11	CBX8	2.02314	2.33477e-06	PTGER4	-2.03473	6.14487e-05
SUSD6	-1.40194	2.33048e-15	ZBTB7B	-1.69191	2.49565e-11	ADCY5	-3.36209	2.37798e-06	GTF2IRD1	2.3303	6.17884e-05
STIM1	-1.1224	2.36125e-15	TRIP13	2.32896	2.85791e-11	FAIM3	-2.42993	2.39232e-06	C3orf70	-2.43384	6.2087e-05
GPT	-3.30839	2.67039e-15	GPT	-3.49185	2.97794e-11	FYCO1	-1.63736	2.46687e-06	ETFDH	-1.66058	6.2087e-05
TRIP13	2.42193	2.99211e-15	NBPF1	-1.85465	3.04552e-11	PLN	-3.97398	2.55195e-06	FAM46C	-2.52158	6.22655e-05
WNT2	5.82784	3.04834e-15	PXMP2	-1.87351	3.15677e-11	ITGA7	-2.62661	2.61938e-06	RNF43	2.72197	6.37332e-05
CPNE5	-2.27857	3.10052e-15	ACAN	4.4144	4.36839e-11	RAP1A	-1.49054	2.67819e-06	MPP2	-2.64434	7.24202e-05
SUCLG2	-1.53449	3.35524e-15	WNT2	5.66627	4.5391e-11	NFE2L3	2.69937	2.7004e-06	PHLPP2	-1.72509	7.31686e-05
PLCL2	-2.7392	3.50738e-15	NAT1	-2.06468	5.57193e-11	TEF	-1.82639	2.72704e-06	TRIB3	4.263	7.53333e-05
PAPSS2	-2.22169	3.69644e-15	NFE2L3	2.57647	5.59615e-11	DAAM2	-2.25735	2.74667e-06	CRY2	-1.39038	7.55884e-05
STPG1	-1.40013	4.15117e-15	HIGD1A	-1.80715	5.71382e-11	FRMD4B	-1.77233	2.78908e-06	MAOB	-3.43456	7.63129e-05
ASAP3	-2.09405	4.15117e-15	PLS1	-1.79476	6.04688e-11	TGFB1I1	-2.27612	2.78908e-06	CREM	-1.36312	7.74625e-05
ST6GALNAC6	-2.44772	4.88114e-15	MPEG1	-2.82667	6.16186e-11	PJA2	-1.7136	2.86145e-06	EML1	-2.90814	7.80909e-05
EPB41L3	-3.02401	5.24329e-15	MDFI	4.32987	6.36274e-11	STON1	-2.82675	3.13127e-06	PTP4A1	-1.56681	7.8106e-05
SLC9A3R1	-1.73143	5.59496e-15	PLAC8	-3.91026	6.62542e-11	NR3C1	-2.42726	3.14943e-06	MBNL1	-1.44123	7.85411e-05
CYB561A3	-1.20985	6.15427e-15	SLC20A1	-1.64878	7.01774e-11	UNC5C	-2.38835	3.25473e-06	PLCE1	-1.90447	7.99344e-05
DDX31	1.23122	6.94133e-15	DCAF11	-1.15028	9.24244e-11	DHRS9	-3.99591	3.33144e-06	PYCR1	2.11975	8.27576e-05
WSCD1	-3.24429	7.96783e-15	CDHR2	-3.31896	9.38529e-11	SRPX	-3.1494	3.50931e-06	PNMA1	-2.00878	8.29725e-05
PACSIN2	-1.16838	8.83688e-15	NHSL1	-1.53771	9.46826e-11	RGS2	-2.79162	3.53593e-06	NACC2	-1.77501	8.46052e-05
IGSF3	-1.56058	8.85191e-15	TNXB	-3.50353	9.46826e-11	ARMCX1	-2.4333	3.53593e-06	SLC22A23	-1.36277	8.49734e-05
DENND1C	-1.4588	1.00545e-14	PTN	-2.36906	9.54253e-11	CHMP1B	-1.40207	3.86116e-06	KLF3	-1.18648	8.71819e-05
NEURL1B	-1.83414	1.03412e-14	TTC26	2.01266	9.91623e-11	CSPG4	-2.43256	3.92212e-06	CBX8	2.12765	8.83124e-05
CES2	-2.58965	1.07126e-14	ANO10	-1.39146	1.0453e-10	RECK	-2.03001	3.96937e-06	MRGPRF	-3.45662	8.89565e-05
KIAA0513	-2.14434	1.14961e-14	MYO1A	-2.70518	1.07891e-10	FXYD6	-3.06174	3.97879e-06	PITX2	6.59688	9.25692e-05
PLB1	-2.77059	1.14981e-14	SLC2A5	-3.22373	1.11676e-10	NAP1L5	-2.1631	3.97879e-06	BCL2	-2.56047	9.82481e-05
CNST	-1.12907	1.47296e-14	SLC22A23	-1.70542	1.11676e-10	GPR183	-2.66869	3.97987e-06	ARHGEF37	-2.0965	9.88981e-05
MOB3B	-1.72849	1.50521e-14	CRADD	-1.30846	1.17783e-10	PNMA1	-1.98002	4.19209e-06	INPP5A	-1.14348	9.95459e-05
MPP5	-1.29342	1.54063e-14	SPECC1L	-1.21496	1.21195e-10	ZZEF1	-1.68108	4.19209e-06	GCSAM	-2.1716	9.95459e-05
TMEM131	-1.20346	1.71854e-14	DKC1	1.62234	1.21364e-10	MIER3	-1.8723	4.31214e-06	NEGR1	-3.76512	9.95459e-05
C6orf223	5.17103	1.71854e-14	DISP2	-2.37594	1.28493e-10	F2RL1	-1.62123	4.31214e-06	ZZEF1	-1.58867	0.000102598
PAQR5	-2.27192	2.27516e-14	ENC1	2.04881	1.29741e-10	FOSL2	-1.60489	4.37161e-06	CITED2	-1.63208	0.000102665
EIF4EBP2	-1.1581	2.43872e-14	KIAA1161	-1.5757	1.40142e-10	MEIS2	-2.96975	4.95133e-06	PLCG2	-2.37865	0.000102665
SESN2	-1.54975	2.68534e-14	CALCOCO2	-1.15876	1.43437e-10	SLC2A13	-1.79078	5.01312e-06	ABHD3	-1.80428	0.000106217
DYRK2	-1.30975	3.17977e-14	SLC17A4	-3.6853	1.43437e-10	MFSD4	-3.0106	5.46696e-06	KLF9	-2.89641	0.00010627
MGLL	-1.70135	3.21234e-14	PPAP2B	-1.42846	1.43437e-10	EIF4E3	-1.96947	5.46696e-06	RMDN2	-1.53574	0.00010627
CPT1A	-1.45482	3.25815e-14	TSPAN1	-2.7238	1.533e-10	SOBP	-2.36084	5.56923e-06	RIOK3	-1.48774	0.00010627
SLC2A13	-1.9115	3.48007e-14	POLD4	-1.36447	1.58317e-10	IL6ST	-1.86924	5.56923e-06	TLX1	6.9032	0.00010627
ITM2C	-2.37921	3.79042e-14	UNC5C	-2.54668	1.59316e-10	GRIN2D	6.13117	5.58963e-06	ANKZF1	1.81257	0.000107984
TSPAN1	-2.42403	4.59789e-14	CPT1A	-1.48674	1.61416e-10	CALD1	-2.7157	5.61247e-06	KLHDC8B	-2.17233	0.000110164
KIAA1211	-2.4965	4.75172e-14	PRSS22	5.16797	1.65471e-10	ARL4D	-2.78056	5.65571e-06	MAFF	-1.78013	0.000110829
MGAT4A	-1.69889	5.00344e-14	SLC26A3	-4.73785	1.68907e-10	SEPT6	-1.85938	5.6894e-06	CLIP3	-2.64588	0.000111431
FOXQ1	5.68033	5.34882e-14	VPS4B	-1.38352	1.95691e-10	SVEP1	-2.60374	5.8549e-06	GPD1L	-1.33645	0.00011391
MICALCL	-1.94949	7.98767e-14	DUSP14	2.5254	1.9924e-10	PHLPP2	-1.85174	5.94275e-06	SLC51B	-2.74203	0.00011391
CEMIP	5.5632	8.64953e-14	SDCBP2	-2.67266	1.9924e-10	INPP5A	-1.18842	5.95294e-06	GYPC	-2.2996	0.000114228
GTPBP4	1.24194	8.64953e-14	OAT	-2.27385	2.00906e-10	GNA13	-1.43039	6.37918e-06	PRUNE2	-3.07515	0.000114228
KRT20	-3.06534	9.14452e-14	C5orf30	-1.6341	2.04187e-10	AJUBA	2.95159	6.50437e-06	MEF2D	-1.45582	0.000114228
C2CD2L	-1.2768	1.07512e-13	MT1X	-2.807	2.04187e-10	DDR2	-2.97404	6.74303e-06	GRIN2D	6.19805	0.000114938
BCAR3	-1.62296	1.14841e-13	PTPN21	-1.51985	2.06541e-10	CAMK2G	-1.21023	6.74303e-06	RNF152	-3.16181	0.000116156
UNC5C	-2.36611	1.14857e-13	LIMA1	-1.83416	2.10649e-10	MRVI1	-2.44363	7.2254e-06	ILK	-1.72643	0.000120634
CTPS1	1.63893	1.14857e-13	SPTBN2	3.30674	2.16256e-10	CBX7	-2.10479	7.3933e-06	HSD17B2	-3.05224	0.000120634
HPGD	-3.04328	1.18455e-13	ENDOD1	-1.60007	2.21114e-10	MT1F	-2.58108	7.45659e-06	SSFA2	-1.3585	0.000124262
CPM	-2.41832	1.30437e-13	SLC39A10	2.24208	2.28386e-10	CLMP	-2.79185	7.56407e-06	WDR7	-1.57651	0.000124881
SQRDL	-1.65696	1.31185e-13	CD209	-3.08675	2.34663e-10	CACNA2D1	-2.86331	7.93613e-06	PTN	-3.16847	0.000124881
C4orf19	-1.83115	1.33411e-13	STPG1	-1.44682	2.38655e-10	GLI3	-2.89033	8.22056e-06	TCF7L1	-1.86977	0.000125494
DUSP14	2.39893	1.4066e-13	DENND1C	-1.48201	2.45381e-10	RCAN2	-2.12499	8.45954e-06	SIM2	4.46211	0.000125494
MEP1A	-3.32568	1.53982e-13	KAT2B	-2.1535	2.49338e-10	RTN1	-2.54575	8.45954e-06	ATP8B1	-1.69026	0.00012763
POLD4	-1.40285	1.65407e-13	CROT	-1.6403	2.77497e-10	BCL2	-2.20769	9.74901e-06	TMEM206	1.84009	0.000127763
PTK2B	-1.61301	1.7224e-13	P2RY1	-2.9098	2.83062e-10	SDCBP2	-2.6406	9.91111e-06	B3GNT5	-1.82641	0.000127763
SCAMP2	-1.21316	1.89712e-13	SMIM14	-1.8722	2.85991e-10	DCLK2	-2.23505	9.91111e-06	ST3GAL3	-1.49023	0.000127763
ZNF821	-1.34614	1.94347e-13	CD101	-2.04104	2.97519e-10	BCL10	-1.56306	9.9765e-06	CACNA1C	-2.33171	0.000127763
SCP2	-1.33452	1.99379e-13	ATP5A1	-1.34493	3.06901e-10	TSPAN7	-2.50287	1.02726e-05	ACADS	-1.83884	0.000130619
LRRC75A	-1.66619	2.12914e-13	RHOU	-1.74819	3.42041e-10	VAMP2	-1.42488	1.03238e-05	GUCA2A	-4.76556	0.000140594
CAPN5	-1.73603	2.42588e-13	SLC9A3R1	-1.83357	3.46724e-10	RGMA	-3.15347	1.03238e-05	GPRASP1	-2.78894	0.000145151
ANKRD13A	-1.12548	2.52661e-13	AMICA1	-2.35047	3.79643e-10	NEDD4L	-1.62839	1.04142e-05	RHPN2	-1.55519	0.00014539
MOGAT2	-3.34054	2.6208e-13	MXD1	-2.23018	4.05873e-10	FAM13B	-1.56682	1.23173e-05	LITAF	-1.49813	0.000146878
IL10RB	-1.25633	2.62266e-13	SESN2	-1.59894	4.09792e-10	DMPK	-1.88425	1.30911e-05	SORBS2	-2.89916	0.00015036
SLC46A3	-2.00537	2.64356e-13	GPR37L1	-2.13884	4.11341e-10	KLF4	-2.53409	1.31447e-05	LPAR1	-2.54507	0.00015036
SLCO2A1	-2.31543	2.70238e-13	ARRB1	-1.36963	4.37973e-10	SLC25A23	-1.52813	1.33787e-05	ADAMDEC1	-3.73488	0.000154779
EPB41L4B	-1.66318	2.81745e-13	GNG7	-2.58266	4.47986e-10	CNNM2	-1.42259	1.34631e-05	OSBPL3	1.8371	0.000157821
PRSS22	4.97655	2.95994e-13	MALL	-2.65468	4.63241e-10	ETFDH	-1.47754	1.39182e-05	PCSK7	-1.4742	0.000159449
AOC1	-2.28268	3.49492e-13	PDX1	5.13485	4.75333e-10	USP2	-2.74494	1.40114e-05	PBX1	-1.93816	0.000159449
MYO1D	-1.48518	3.55924e-13	FAM46C	-2.77651	4.75333e-10	FOXF1	-2.27466	1.49517e-05	SRSF5	-1.11517	0.000161614
MAOA	-2.37915	3.99502e-13	MGLL	-1.55506	4.77476e-10	ITM2A	-2.51652	1.51946e-05	FXYD6	-3.15857	0.0001619
DHRS9	-3.63312	4.42151e-13	SLC9A1	-1.67947	4.8557e-10	P3H2	-2.77881	1.52613e-05	SERTAD2	-1.50405	0.0001619
LRRFIP2	-1.10014	4.5699e-13	CIRH1A	1.44709	4.88011e-10	SAMD4A	-2.2347	1.5706e-05	LGR4	-1.25959	0.0001619
BMF	-1.88021	4.71883e-13	FLVCR2	-2.55867	4.88011e-10	SSFA2	-1.36133	1.64451e-05	MCL1	-1.49646	0.000163678
CROT	-1.68386	5.1905e-13	DDX31	1.28199	5.03704e-10	MEF2C	-2.04862	1.64587e-05	RAE1	1.59238	0.000167523
SULT1B1	-2.98549	5.60124e-13	BMF	-1.84924	5.09671e-10	MYADM	-1.90955	1.67976e-05	SLC36A1	-1.67083	0.00017209
ARHGEF18	-1.48352	6.17656e-13	SEMA6A	-2.79415	5.22238e-10	DUSP5	-2.31867	1.72142e-05	FBLIM1	-1.21011	0.000173651
URB2	1.43302	6.82771e-13	PDE8A	-1.3882	5.39039e-10	MEF2D	-1.52614	1.74711e-05	MOB3A	-1.16422	0.000176013
SOWAHB	-1.61826	7.19397e-13	CYBRD1	-2.87365	5.50397e-10	DIP2C	-1.98959	1.9124e-05	GNG2	-2.58039	0.000177514
CPEB3	-1.56325	7.54541e-13	RAB27A	-1.71078	5.73462e-10	CNST	-1.15662	1.97756e-05	CSRNP1	-2.00284	0.000179594
LRRC19	-2.91697	7.61393e-13	UGDH	-1.99551	5.87841e-10	MPDZ	-2.62731	1.99105e-05	MMP28	-3.26612	0.000184359
PLEKHA7	-1.30347	9.39193e-13	SUGCT	-2.28023	6.09551e-10	KLF6	-1.56122	2.12597e-05	MFN2	-1.20336	0.000184463
TLCD2	-1.86354	9.93092e-13	CEACAM1	-2.42332	6.33988e-10	BNC2	-2.89696	2.25721e-05	HSPB6	-3.82709	0.000184463
ENC1	2.02818	1.04982e-12	CES2	-2.47761	6.70482e-10	TCP11L1	-1.26278	2.25721e-05	PLN	-4.18814	0.000184463
PPM1H	2.4108	1.05985e-12	ST6GALNAC6	-2.46915	6.743e-10	GJC1	-2.17154	2.26784e-05	FLVCR1	1.44405	0.00018803
PPP2R3A	-2.04245	1.09724e-12	DDN	4.93265	6.743e-10	HILPDA	2.89824	2.30629e-05	FOXQ1	6.96716	0.000190874
PAFAH2	-1.31251	1.22462e-12	SLC9A3	-4.20075	6.98413e-10	PPP1R14A	-2.84696	2.32335e-05	CD163L1	-2.78969	0.000191834
MDFI	4.26143	1.25111e-12	LXN	-1.64211	7.26548e-10	LPAR1	-2.34862	2.3691e-05	TUBB6	-2.10737	0.000193182
TRAK2	-1.1171	1.30833e-12	ADTRP	-3.75103	7.43258e-10	KLHDC8B	-2.02461	2.43363e-05	C4orf19	-1.86875	0.000193691
CTDSP2	-1.00847	1.31244e-12	ARHGAP44	-2.54547	7.49919e-10	MEIS1	-2.54862	2.48226e-05	ZSWIM6	-1.27539	0.000198617
SLC1A1	-2.56283	1.33985e-12	MOGAT2	-3.54586	7.53109e-10	ANTXR2	-1.84758	2.60835e-05	CNNM2	-1.3768	0.00020152
TST	-1.79179	1.34694e-12	NEO1	-1.43002	7.93107e-10	ANKZF1	1.75088	2.64783e-05	PPP1R16B	-2.45446	0.000203159
RAVER2	-1.32991	1.43901e-12	PUS7	1.9355	8.1551e-10	TFAP4	1.73429	2.64783e-05	DHRS9	-4.07179	0.000208411
TMEM30B	-1.33831	1.47554e-12	PAQR5	-2.23782	8.17582e-10	PPP1R16B	-2.32865	2.81131e-05	SRPX	-3.05504	0.000208525
KAT2B	-1.94091	1.526e-12	SLC2A13	-1.97186	8.607e-10	TSC22D3	-2.04092	2.81131e-05	RELL1	-1.82552	0.000212003
SMIM6	-2.01822	1.54313e-12	MRGBP	1.73194	9.19454e-10	LIMS2	-2.85156	2.82257e-05	MALL	-2.19936	0.00021255
PPM1A	-1.11161	1.59302e-12	SLC7A5	3.40716	9.29397e-10	GLIPR2	-2.00597	2.89559e-05	ITM2A	-2.74157	0.000214454
PAG1	-1.97847	1.67329e-12	C1orf210	-1.83072	9.29977e-10	FAM49A	-2.34	2.90173e-05	MEST	1.73845	0.000215202
ELMSAN1	-1.3623	1.72301e-12	IGSF3	-1.413	9.66239e-10	TMTC1	-2.54026	3.09186e-05	CHL1	-3.70672	0.000225992
ADTRP	-3.47402	1.85721e-12	AQP11	-2.09192	9.73879e-10	LITAF	-1.27426	3.26318e-05	FAM107B	-2.11798	0.000239987
XDH	-2.7213	1.94346e-12	GNA13	-1.2921	9.833e-10	EXT1	-1.03782	3.26318e-05	FOXF2	-2.5302	0.000241434
ACAN	4.38276	2.15855e-12	ETHE1	-1.94374	1.02232e-09	PTRF	-2.25253	3.26318e-05	EMP1	-2.68534	0.000244629
WASL	-1.22514	2.2798e-12	CEP72	2.12449	1.02918e-09	SEMA6A	-2.69266	3.37507e-05	RCAN1	-1.97358	0.000246282
MOCS1	-2.17382	2.63005e-12	TMEM131	-1.15807	1.03851e-09	SYNE1	-2.36625	3.53425e-05	CSE1L	1.48208	0.000246282
TTC26	2.00446	2.64958e-12	ACAT1	-1.65642	1.05978e-09	WSCD1	-2.81415	3.56269e-05	CFD	-3.35954	0.000251316
AKR1B10	-3.47264	3.1052e-12	ECI2	-1.83054	1.07682e-09	B3GNT5	-1.67145	3.63269e-05	NKX2-3	-3.42691	0.000251714
DCAF11	-1.04468	3.14289e-12	CLIC5	-2.42593	1.08573e-09	ILK	-1.69874	3.63269e-05	UAP1	-1.1584	0.000252029
SMIM14	-1.7181	3.1657e-12	C7orf31	-1.88825	1.13748e-09	ENTPD5	-2.15119	3.65672e-05	ARRDC4	-2.06851	0.000256088
EPHX4	5.13394	3.17925e-12	EDN3	-3.81855	1.21535e-09	TMPRSS2	-1.86471	3.67033e-05	DES	-4.88805	0.000256088
B3GALT4	-1.70483	3.19309e-12	SIDT2	-1.2941	1.22997e-09	C6orf223	5.32655	3.7477e-05	C10orf54	-1.52477	0.000256088
TMEM206	1.62769	3.19913e-12	LITAF	-1.42325	1.23857e-09	TMCC3	-2.14161	3.75375e-05	NELFCD	1.78142	0.000258835
NKX2-3	-2.47137	3.26498e-12	B2M	-1.56808	1.24004e-09	FOXQ1	6.80662	3.82665e-05	RBPMS	-1.52455	0.000259092
LGALS4	-2.06713	3.35691e-12	MPI	-1.45011	1.2814e-09	CITED2	-1.64929	3.92303e-05	JAM2	-2.94795	0.000260308
TEAD4	2.24294	3.35691e-12	CBX2	4.20361	1.39018e-09	SPARCL1	-2.79062	3.9674e-05	IL6ST	-1.86126	0.000262909
EGLN1	-1.08299	3.91082e-12	SUSD6	-1.437	1.39247e-09	CCNO	5.42885	4.01121e-05	SMCHD1	-1.62033	0.000265283
NEDD4L	-1.35023	3.93918e-12	SHROOM3	-1.38583	1.46532e-09	SLC36A1	-1.59883	4.01121e-05	TOM1L2	-1.38285	0.000274334
SLCO4A1	3.723	4.0634e-12	PEX11A	-1.45132	1.54976e-09	TRAK2	-1.19635	4.05855e-05	LTBP4	-1.92589	0.0002751
C15orf48	-2.48303	4.19432e-12	ZC3HAV1L	2.39209	1.60087e-09	WNT2	5.93854	4.24559e-05	SLC26A3	-3.8352	0.000276534
SOS2	-1.32439	4.20957e-12	C6orf223	5.22545	1.63413e-09	FAXDC2	-2.32965	4.43687e-05	CARD14	4.60038	0.000278882
TUBAL3	-2.84961	4.52527e-12	EGLN1	-1.08735	1.877e-09	ZYG11B	-1.32794	4.64551e-05	MYL6	-1.39415	0.000280855
TNFSF10	-1.59085	4.65571e-12	MUT	-1.02727	2.04997e-09	ITGB3	-2.06438	4.73179e-05	TSC22D3	-1.95669	0.000280855
SLC25A42	-1.48689	4.89246e-12	PDCD6IP	-1.13618	2.06345e-09	PTPN21	-1.50121	4.73179e-05	C20orf194	-2.86817	0.000281747
FGL2	-2.56651	5.2176e-12	METTL1	1.56542	2.11175e-09	PPM1L	-1.91258	4.73179e-05	C2orf88	-3.3293	0.000283356
PEX11A	-1.40949	5.22441e-12	IGJ	-4.5425	2.16214e-09	P2RY1	-2.55331	4.73179e-05	SIDT2	-1.03686	0.000286779
ARHGAP44	-2.29688	5.23187e-12	CCDC69	-2.25335	2.21845e-09	CD163L1	-2.61376	4.79427e-05	SEPT6	-1.83598	0.000286779
RXRA	-1.32929	5.31957e-12	EPHX2	-2.22224	2.21845e-09	DLC1	-1.90537	4.79579e-05	LRMP	-2.93162	0.000292255
NCOA4	-1.11937	5.89411e-12	SCIN	-3.12207	2.4206e-09	MAGI2	-1.98425	4.93731e-05	RASSF3	-1.32829	0.00029347
SLC30A4	-1.87	6.2967e-12	TSPAN7	-2.75199	2.4251e-09	MMP28	-3.10563	5.01713e-05	PJA2	-1.58395	0.000294868
DSC2	-1.72393	6.4279e-12	SFXN1	-1.10681	2.48932e-09	TTC28	-1.99083	5.44113e-05	VSIG2	-3.41197	0.000294868
SLC41A2	-1.86452	6.67841e-12	SIM2	4.85199	2.62843e-09	BCL2L2	-1.35147	5.44113e-05	GLIPR2	-2.15255	0.000299571
MAST2	-1.34679	6.97856e-12	GLIPR2	-1.85782	2.67714e-09	NCOA1	-1.20106	5.44113e-05	TSPAN7	-2.87032	0.00030384
TRIB3	3.75812	7.06358e-12	GRAMD1A	1.87491	2.67714e-09	PCDH7	-2.64612	5.50504e-05	TFAP4	1.76823	0.000305575
LRRC66	-2.18662	7.36115e-12	ADH1C	-4.19473	2.72939e-09	SASH1	-1.55526	5.56026e-05	THRB	-2.66779	0.000305575
BTD	-1.25601	7.5603e-12	SCP2	-1.41068	2.81754e-09	CACNA1H	-2.60941	5.79158e-05	SLC35D1	-1.49902	0.000312624
GRIN2D	4.73524	7.89864e-12	HSD17B11	-1.69767	2.95879e-09	SGCE	-2.18898	5.94437e-05	FOXO1	-1.49795	0.000312624
MT2A	-2.56249	7.90769e-12	CMBL	-2.34374	3.08082e-09	MTMR9	-1.71095	5.94437e-05	KIF13B	-1.81712	0.000312624
C17orf96	3.81253	8.20605e-12	EHHADH	-1.48013	3.21821e-09	SPG20	-2.36338	5.94437e-05	SLC8A1	-2.46174	0.0003155
ABCD3	-1.26226	8.40348e-12	RPS6KA1	-1.33292	3.23263e-09	RIOK3	-1.42901	5.94437e-05	LILRB5	-2.54764	0.0003155
PLXNA2	-1.48538	8.58841e-12	CTSS	-1.41531	3.29336e-09	CLIP4	-2.78364	6.11572e-05	BCL2L2	-1.41106	0.000318992
SH3TC2	4.0393	8.82513e-12	MT2A	-2.77368	3.29336e-09	CARD14	4.27644	6.16459e-05	AKAP12	-3.29275	0.000318992
POLR1B	1.21727	9.10409e-12	PLB1	-2.77711	3.29978e-09	LARGE	-1.45557	6.21755e-05	ENC1	1.58283	0.000318992
P2RX4	-1.51186	1.01977e-11	B3GALT4	-1.60431	3.3796e-09	KIF13B	-1.73679	6.24005e-05	BMP2	-2.52647	0.000319752
KIAA1549	2.47565	1.01977e-11	TAX1BP3	-1.38425	3.57822e-09	PALM	-2.6136	6.53942e-05	NR4A3	-4.00229	0.00032455
ABHD6	-1.33688	1.17001e-11	CPM	-2.4579	3.57822e-09	ARHGAP10	-2.26234	6.75575e-05	SOX4	2.43659	0.000328092
MS4A8	-3.20269	1.18868e-11	TRIB3	4.23991	3.57822e-09	DPEP1	9.25567	6.77865e-05	KIAA0907	1.89919	0.000328248
CDKL1	-1.69492	1.23098e-11	MT1F	-3.14775	3.57822e-09	EPB41L3	-2.59041	6.93597e-05	ANPEP	-2.80461	0.000330767
PGM1	-1.63223	1.23098e-11	PCK1	-3.50074	3.66515e-09	WDR7	-1.44528	7.39561e-05	PRKAR2B	-2.82711	0.000338968
SLC22A23	-1.70103	1.29086e-11	TNFRSF1A	-1.07411	3.66515e-09	TSPAN11	-2.31177	7.39561e-05	ANK3	-1.60335	0.000338968
INHBA	6.11846	1.29086e-11	CCNDBP1	-1.09436	3.69449e-09	SLC22A17	-2.40184	7.39561e-05	WFDC1	-2.36266	0.000338968
C10orf2	1.6097	1.3531e-11	PTGS1	-2.0938	3.76706e-09	NPR1	-2.19088	7.75868e-05	NFE2L3	2.63288	0.000338968
EPAS1	-1.37446	1.39356e-11	EIF4EBP2	-1.05033	3.76706e-09	NFKBIA	-1.53435	7.82863e-05	BDKRB2	-1.59519	0.000338968
GTF2IRD1	1.96928	1.43052e-11	BDKRB2	-1.57909	3.76706e-09	CD83	-1.53909	8.02376e-05	PTPN21	-1.48198	0.000338968
BYSL	1.6466	1.44628e-11	CCL28	-2.61868	3.83343e-09	PBX1	-1.86846	8.45444e-05	NT5DC3	-2.13154	0.000338968
ITGA8	-2.07135	1.49274e-11	RASD2	-2.42243	3.86066e-09	HDAC4	-1.4655	8.57181e-05	AHNAK	-2.58587	0.000338968
VDR	-1.41071	1.63317e-11	KAT2A	1.71596	3.86066e-09	PDCD4	-1.49206	8.62359e-05	TRANK1	-1.8599	0.000342736
WDR43	1.35139	1.64959e-11	EPB41L4B	-1.58197	3.93048e-09	FOXF2	-2.46244	8.65606e-05	LYNX1	-3.48788	0.000345847
BCAS1	-2.66495	1.74842e-11	C11orf84	1.91158	3.94104e-09	NPTN	-1.04534	9.15744e-05	TGFBR3	-2.40942	0.000356414
EXOSC2	1.34634	1.77194e-11	TNIP1	-1.07986	3.95696e-09	LTF	-2.67992	9.40143e-05	GYLTL1B	4.28611	0.000360603
MISP	-1.57807	1.85758e-11	ITM2C	-2.40948	3.97899e-09	FAM107B	-1.9674	9.40143e-05	TEAD1	-1.4023	0.000361947
GNA13	-1.21495	1.89982e-11	ABCD3	-1.4102	4.041e-09	MARCH8	-1.19114	9.40143e-05	UNC5C	-2.23476	0.000363337
SLC2A5	-2.64199	1.91194e-11	BYSL	1.71578	4.10494e-09	PLEKHO1	-2.03212	9.56159e-05	P2RY8	-2.5352	0.000366513
ORC6	2.15557	1.95013e-11	P2RX4	-1.54689	4.29816e-09	CCDC68	-2.18542	9.58307e-05	PDCD4	-1.47089	0.000369296
SIAE	-1.61988	1.95349e-11	PTGER4	-1.88132	4.29816e-09	SSPN	-2.36233	9.79662e-05	SLIT3	-3.13316	0.000370502
PDCD2L	1.77845	1.96412e-11	TST	-1.88246	4.49497e-09	CASD1	-1.58637	9.80081e-05	CYTH1	-1.03029	0.000370502
ACO2	-1.33835	2.02461e-11	SLC44A4	-1.79259	4.58946e-09	HSD17B2	-2.85183	9.99847e-05	DPEP1	8.76685	0.000384116
IRF4	-2.91789	2.06619e-11	CYB561A3	-1.21479	4.59112e-09	RGAG4	-2.22083	0.000100499	PABPC1L	4.63807	0.000389246
RAB27A	-1.50463	2.10623e-11	ELMSAN1	-1.36988	4.7607e-09	NT5DC3	-1.90708	0.00010071	BCAS1	-2.80061	0.000394564
ACAT1	-1.46432	2.15042e-11	NAT2	-2.34881	4.7635e-09	MT1X	-2.1042	0.00010071	RGS2	-2.95514	0.000397135
CLMN	-1.43749	2.30767e-11	MISP	-1.64768	4.93132e-09	SLCO2A1	-1.98989	0.00010071	AFG3L2	-1.19324	0.000408461
PUS7	1.83218	2.31711e-11	C2CD2L	-1.12426	4.95907e-09	GTF2IRD1	2.18811	0.0001017	FOSL2	-1.57671	0.000416917
TAX1BP3	-1.32543	2.32641e-11	C17orf96	3.79236	4.95999e-09	RCSD1	-1.91551	0.0001017	PALM	-2.33676	0.000416917
GNG12	-1.40727	2.34422e-11	HK2	-1.79174	4.96917e-09	ZBTB47	-1.89163	0.000103253	FAM214A	-1.39859	0.000416917
TRAF3IP2	-1.17108	2.48072e-11	FJX1	3.50411	5.27421e-09	WWTR1	-2.21646	0.000108264	GAREM	-1.21183	0.000416917
SLC35D1	-1.37337	2.48994e-11	MT1G	-3.75968	5.35904e-09	ZBTB4	-1.39975	0.000115019	AXIN2	2.94838	0.000422257
TMEM140	-1.40059	2.69332e-11	RELL1	-2.08508	5.39854e-09	DZIP1	-2.12688	0.000115019	SYNE3	-2.1729	0.000423776
CHMP1B	-1.10336	2.95578e-11	TRAK2	-1.12767	5.40471e-09	PMP22	-2.08223	0.000115019	VAPA	-1.24512	0.000428111
VIPR1	-2.04784	3.10289e-11	PNO1	1.46633	5.53222e-09	B3GNT7	-3.61584	0.000115019	TIPARP	-1.57874	0.000431523
STYK1	-1.91504	3.14144e-11	B3GALT5	-3.46441	5.90177e-09	TSPAN18	-2.21191	0.000115476	SLC6A6	2.77271	0.000432158
CBX7	-1.53705	3.17732e-11	WASL	-1.32624	6.15729e-09	PDGFD	-1.83684	0.000117099	VAT1L	-2.50551	0.000432791
EIF4E3	-1.93359	3.22225e-11	MAST2	-1.3573	6.16739e-09	GPD1L	-1.276	0.000117217	FGFR2	-2.94633	0.000433497
NOP2	1.5701	3.4671e-11	LUZP1	-1.18414	6.16872e-09	PIK3CG	-2.35723	0.000120978	MTMR10	-1.25238	0.000441595
PROB1	-1.52338	3.58619e-11	CPNE5	-2.40058	6.26724e-09	ADARB1	-1.65882	0.000122836	RHOF	-2.16872	0.000447737
FZD5	-1.2255	3.75383e-11	KIF1C	-1.28798	6.26724e-09	DHDDS	-1.14527	0.000123707	ADAMTSL1	-2.47174	0.000449209
AUNIP	2.26556	3.83178e-11	CCNJL	-2.14424	6.37126e-09	SERTAD4	-2.51241	0.000123707	NBEAL1	-1.53325	0.00046701
C7orf31	-1.86546	3.89223e-11	PPM1H	2.37701	6.37126e-09	IL16	-2.17538	0.00012522	XRCC2	2.61887	0.000478841
CD209	-2.60957	3.89223e-11	HMCN2	-2.57758	6.37126e-09	SPPL2A	-1.22533	0.00012522	RTKN	1.43268	0.000483279
TMPRSS2	-1.48627	3.99253e-11	DYRK2	-1.30233	6.37126e-09	PDX1	5.6128	0.000125319	FYCO1	-1.5924	0.000483783
ARL14	-2.20948	4.21058e-11	C2orf70	4.25116	6.59394e-09	STIM1	-1.1448	0.000126849	ZC3H8	1.51966	0.000483783
MARCKS	-1.46393	4.3654e-11	ACADM	-1.65105	6.71941e-09	ARHGEF9	-1.06414	0.000131484	RHBDF2	1.66099	0.000489015
SEMA3G	-2.35094	4.49832e-11	TNK1	-1.20496	6.76958e-09	CGREF1	3.23296	0.000132159	NTN1	-3.16075	0.000490922
SIM2	4.78903	4.49832e-11	ATG9B	4.56824	6.94974e-09	PRDX6	-1.33827	0.000132929	GALNT12	-1.6231	0.000493932
CCDC68	-2.20442	4.58702e-11	VILL	-1.97376	6.95881e-09	VPS4B	-1.37577	0.000132929	SALL4	5.41531	0.000494627
TMEM59	-1.19005	4.93446e-11	F2RL1	-1.36441	7.31483e-09	FBXL7	-2.02849	0.000132929	TAF1D	1.45714	0.000494718
KDM8	-1.21785	5.09017e-11	NKD2	5.17018	7.35755e-09	C16orf45	-2.01747	0.000133796	RHOU	-1.68671	0.000494718
ANAPC7	1.12274	5.4764e-11	OCEL1	-1.55404	7.53312e-09	PAMR1	-1.96217	0.000133796	SIPA1L2	-1.68862	0.000497323
FAM21C	-1.20475	5.53604e-11	ARRDC4	-1.87862	7.61122e-09	KLF3	-1.21603	0.000133885	B3GNT7	-3.74386	0.000503725
RIPK2	1.77217	5.96591e-11	CAPN5	-1.71069	7.79699e-09	MT1G	-2.99861	0.000134769	RAB27A	-1.65061	0.00050501
PMP22	-2.1192	6.04752e-11	TMEM59	-1.19583	7.79699e-09	C4orf19	-1.70415	0.000135098	IL1R2	-3.22403	0.000510351
RUVBL1	1.44208	6.73884e-11	HSD11B2	-2.32269	7.80462e-09	KAT2A	1.73499	0.000135098	ADCY5	-3.26967	0.00051454
GPR37L1	-2.03	7.20193e-11	TUBAL3	-3.23169	8.47204e-09	KIAA0907	1.9949	0.00013527	CDKN1A	-1.65647	0.00051454
ARRDC4	-1.71754	7.20193e-11	ZFYVE28	-1.64333	8.54992e-09	ORC6	2.28974	0.000143865	TPX2	1.97126	0.00051454
MPEG1	-2.3087	7.51608e-11	SUSD2	-2.98987	8.68826e-09	ADAMTSL1	-2.36459	0.000145077	DDN	4.5036	0.00051454
NEBL	2.46697	7.6085e-11	PACSIN2	-1.20088	9.09017e-09	MRGBP	1.89426	0.000145077	C1orf21	-1.61631	0.00051454
PLCD3	-1.83371	7.6111e-11	ARPIN	-1.17905	9.3704e-09	CIPC	-1.06826	0.000147848	TRPM6	-3.05027	0.000519003
PPAP2B	-1.42204	7.69852e-11	NEDD4L	-1.36685	9.5596e-09	ANK3	-1.74559	0.000149324	MRGBP	1.88831	0.000519003
DDX55	1.38184	8.21956e-11	FZD5	-1.25367	9.75902e-09	RASSF2	-2.01282	0.000161613	FOXF1	-2.34881	0.000519298
CD101	-1.73913	8.21956e-11	APLN	3.29073	1.02369e-08	FGFR1	-2.10786	0.000163716	PER2	-1.10073	0.000519298
HRCT1	-2.74126	8.34886e-11	SH3TC2	4.4246	1.04634e-08	KATNAL1	-1.94127	0.000164754	ACAN	3.49903	0.000519298
SEMA6A	-2.54626	8.35459e-11	TOM1L2	-1.36815	1.05919e-08	NEBL	2.00302	0.000165197	SNPH	-1.99106	0.000519298
NHSL1	-1.43919	8.42124e-11	IDH3A	-1.16798	1.05919e-08	TSHZ3	-2.07481	0.000165973	LDLRAD3	1.91199	0.000529049
SRI	-1.66989	8.79791e-11	TGIF2	2.17495	1.05919e-08	THRB	-2.74629	0.000165973	PRMT3	1.46971	0.000532922
SLC9A1	-1.5629	9.03671e-11	ARL14	-2.25483	1.06272e-08	MXI1	-1.35632	0.000168336	KIAA0232	-1.26833	0.000532922
FAM89A	2.09515	9.8009e-11	PPARGC1A	-2.42466	1.0633e-08	RHOU	-1.61245	0.000170795	ZYG11B	-1.33875	0.000536199
ETHE1	-1.80447	1.03068e-10	XRCC2	2.3636	1.06377e-08	FEM1C	-1.37085	0.000177036	SLC17A5	-1.10377	0.000536344
HIGD1A	-1.58999	1.0336e-10	AKR1B10	-3.73712	1.10711e-08	SHE	-1.92453	0.000177542	SCG2	-3.16804	0.000537682
NIPAL1	-1.5328	1.04527e-10	BTD	-1.30739	1.10711e-08	PRNP	-2.0253	0.000177542	PRR11	1.82637	0.000537682
PCK2	-1.58854	1.06303e-10	SMYD5	1.39071	1.13035e-08	GAS7	-2.28766	0.000180834	FBXL5	-1.2728	0.000543516
LRMP	-2.47473	1.08116e-10	TIMP1	2.71826	1.15478e-08	XRCC2	2.50932	0.000181072	SYNGR1	-2.83508	0.000543516
FUT1	3.1362	1.10449e-10	ITGA8	-2.03352	1.16151e-08	SLC25A4	-1.41495	0.000186104	SPARCL1	-2.7295	0.000547195
XRCC2	2.41129	1.12326e-10	MS4A8	-3.38895	1.17233e-08	FOXO1	-1.6101	0.000189019	CLDN5	-2.1231	0.000557583
OCEL1	-1.45734	1.20374e-10	URB2	1.45685	1.18752e-08	FAM46C	-2.24014	0.000193944	RGMA	-3.05133	0.000563901
FAM161B	-1.35851	1.25432e-10	POLR1B	1.28268	1.24144e-08	TUSC3	-2.1072	0.000197423	TUSC3	-2.14845	0.000563945
MMP28	-2.76238	1.30244e-10	ATP11A	2.54726	1.30332e-08	DST	-1.78001	0.000198893	PPP3CB	-1.02069	0.000564144
STRADB	-1.3041	1.30492e-10	CD3EAP	2.05117	1.30332e-08	CCR7	-2.47278	0.000198893	APBA1	-1.71926	0.000564144
CIRH1A	1.38305	1.31466e-10	CASP10	-1.39251	1.38623e-08	FABP6	6.93639	0.000198893	LAMA3	-2.73827	0.000569232
PDX1	4.81945	1.34098e-10	PABPC1L	3.5715	1.39479e-08	ARHGEF18	-1.43372	0.000199543	POLM	1.35469	0.000592472
CYP2J2	-1.63598	1.36468e-10	VIPR1	-1.88561	1.39678e-08	KLF10	-1.44992	0.000200606	UBE2C	2.24814	0.000598098
BTBD3	-1.32218	1.37985e-10	DDX56	1.11481	1.41301e-08	PTPLAD2	-1.91745	0.000202341	MEIS1	-2.63057	0.000598098
ACSF2	-1.8698	1.40168e-10	PLSCR4	-1.67672	1.41301e-08	GPRASP2	-1.55157	0.000211134	SOCS2	-1.84531	0.00059929
FAM227A	3.48717	1.53518e-10	TXNDC11	-1.00366	1.42581e-08	MOB3A	-1.09075	0.000212454	RARRES2	-1.945	0.000609501
CA12	-2.397	1.60921e-10	CAPN2	-1.31133	1.47377e-08	ELMSAN1	-1.28442	0.000213406	TNS2	-1.50558	0.000609501
IGJ	-3.72716	1.82279e-10	KIAA1522	-1.29931	1.50779e-08	CPXM2	-3.0659	0.000216212	SAMD4A	-2.27599	0.000619878
DKC1	1.54783	1.82731e-10	RIPK3	-1.23287	1.53017e-08	PLCL2	-2.44707	0.000221187	TOMM34	1.99654	0.000619878
GALNT12	-1.56942	1.92266e-10	ABHD6	-1.48347	1.53017e-08	LGI4	-2.4678	0.000221589	TRAK2	-1.21055	0.000622295
KIF13B	-1.51433	1.96486e-10	TMPRSS2	-1.53668	1.53769e-08	MFAP5	-3.28729	0.000227424	FUCA1	-1.48473	0.0006368
SLC7A5	3.22301	2.00126e-10	IL10RB	-1.08768	1.55577e-08	PBXIP1	-1.42529	0.000233037	DIP2C	-1.66171	0.0006368
GDPD3	-2.32432	2.06111e-10	PPARGC1B	-1.61131	1.60325e-08	NACC2	-1.57922	0.000235105	CAB39	-1.15864	0.0006368
TIMP1	2.66365	2.0714e-10	SMIM6	-2.0939	1.62109e-08	ARHGEF6	-1.84392	0.000236612	ENTPD5	-2.03327	0.000637852
SLC44A4	-1.77103	2.13934e-10	MAGI3	-1.34305	1.66339e-08	ZNF331	-2.36024	0.000237043	PBX4	2.21024	0.000646713
SHROOM3	-1.30094	2.27973e-10	ARHGEF37	-1.67207	1.70605e-08	RASGRP2	-2.11455	0.000238052	PPP4R1	-1.04574	0.000646713
TMEM120A	-1.48981	2.31935e-10	EPB41L3	-2.93782	1.71631e-08	TEAD1	-1.474	0.000238334	FEZ1	-2.01918	0.000654611
RIPK3	-1.18426	2.47004e-10	STX1A	2.51804	1.71914e-08	MT2A	-2.21834	0.000238547	SLC26A2	-3.02977	0.000662751
CORO2A	-1.39681	2.87038e-10	ANKRD13B	2.95332	1.72697e-08	HSD17B6	-2.29401	0.000239033	RHOB	-1.66314	0.000663551
TJP3	-1.57702	2.94996e-10	SCNN1B	-3.65507	1.7697e-08	VSNL1	4.20752	0.000244465	CD83	-1.65525	0.000674583
MYZAP	-1.69415	3.01511e-10	PLAC9	-2.05318	1.78e-08	DIRC2	-1.27957	0.000246255	DCUN1D5	1.15333	0.00067465
EPHX2	-1.94506	3.073e-10	SLC17A5	-1.19198	1.79008e-08	SLC51B	-2.78132	0.000248941	NEO1	-1.37667	0.00067465
DDN	4.72568	3.11835e-10	UQCRFS1	-1.07827	1.85173e-08	RFX2	-1.5029	0.000249289	RNF138	-1.21387	0.000679772
TCP11L1	-1.24444	3.38142e-10	LARGE	-1.3702	1.87657e-08	MCL1	-1.3585	0.000249289	CASD1	-1.46247	0.000682634
SPTBN2	3.09498	3.68215e-10	BCAS1	-2.86594	1.8785e-08	WFDC1	-2.11123	0.000249289	STC2	3.33921	0.000685858
EXOC6B	-1.12534	4.08454e-10	RHPN1	3.88339	1.93398e-08	TOM1L2	-1.3418	0.000249289	KAT2B	-1.93567	0.000685858
CD3EAP	1.95927	4.12345e-10	S100A11	2.24073	1.94779e-08	DOCK10	-1.96167	0.000250582	CDKN2B	-2.31595	0.000685858
BCL2L11	-1.20746	4.14748e-10	RAVER2	-1.35028	1.96213e-08	SOX4	2.36419	0.000250998	ASCL2	4.88833	0.000692976
NTN1	-2.34211	4.2127e-10	NOM1	1.06168	1.96213e-08	CEMIP	4.86969	0.000254214	DKC1	1.29218	0.000695506
C1orf106	-1.35757	4.27899e-10	TOMM34	1.81338	2.02559e-08	CEP72	2.12325	0.000256447	ATP5A1	-1.29157	0.000696161
S100A11	2.15564	4.35588e-10	NEBL	2.68096	2.02999e-08	PRDM1	-1.65862	0.000261302	SETBP1	-2.8175	0.000699849
B3GNT8	-1.91656	4.35588e-10	CDC42SE2	-1.04061	2.03106e-08	SGCB	-1.33501	0.000264574	ORC6	2.46674	0.000699849
TCF21	-2.11927	4.36539e-10	MPP5	-1.33299	2.03309e-08	PLEKHS1	4.15201	0.000265866	UTP14A	1.23953	0.000711173
STK17B	-1.50336	4.47978e-10	PLEKHN1	3.35004	2.16068e-08	TRIB3	4.0547	0.000277313	SLC25A23	-1.42046	0.000711173
CES3	-2.40698	4.47978e-10	KIAA1671	-1.26313	2.17207e-08	MEF2A	-1.14809	0.000277313	C11orf84	1.56161	0.00071685
CLDN7	-1.34966	4.48634e-10	NIPAL1	-1.66649	2.21832e-08	FAM214A	-1.40724	0.000292797	RBBP8NL	2.94212	0.000724334
KIAA1522	-1.2147	4.51171e-10	PMP22	-2.3074	2.21832e-08	MALL	-2.30927	0.000293564	RHPN1	3.94212	0.000734982
HJURP	1.70281	4.52426e-10	ITM2A	-2.22845	2.22174e-08	PRKG1	-1.93335	0.000293682	AZGP1	3.88254	0.000734982
QSOX2	1.36813	4.52426e-10	CCT6A	1.21855	2.29503e-08	FEZ1	-1.97121	0.000297826	KAT2A	2.02759	0.00074043
SCUBE2	-2.41088	4.56896e-10	DCUN1D5	1.59378	2.29814e-08	PPP2CB	-1.21173	0.000298514	NPR1	-2.0673	0.00074416
SLC6A9	-1.85427	4.62677e-10	JADE3	1.64443	2.33631e-08	CAB39	-1.13643	0.000302434	GPD2	-1.02917	0.000747879
F2RL1	-1.27909	4.63234e-10	POU5F1B	5.01042	2.35418e-08	TNS2	-1.62852	0.000304326	KRT23	8.31875	0.000750072
MPND	-1.34201	4.85137e-10	WDR43	1.40849	2.35969e-08	CYTH1	-1.05994	0.000309647	ARMCX1	-2.3299	0.000750072
PRKCD	-1.14628	4.91624e-10	CDC25B	2.29513	2.36116e-08	TRANK1	-1.74631	0.000310949	CALM1	-1.0925	0.000750072
RPGRIP1L	1.55882	4.96479e-10	ANAPC7	1.18003	2.36924e-08	FUCA1	-1.36106	0.000312014	RNF144B	-1.63217	0.000756597
TXNRD3	1.51885	4.96899e-10	GGT6	-2.20016	2.36924e-08	NDRG4	-1.82977	0.000312239	FUT1	2.5669	0.000756935
FAM46C	-2.12561	5.05117e-10	GOLM1	-1.48193	2.36924e-08	NXPE3	-1.66997	0.000325427	PUS7	1.38483	0.000756935
LIMA1	-1.56886	5.39611e-10	CGREF1	3.5626	2.39192e-08	PPP1R12A	-1.27525	0.000328049	CLU	-2.90242	0.000762794
FAM102A	-1.2298	5.75996e-10	FAM89A	2.36269	2.40818e-08	KAT2B	-1.81615	0.000340787	CELSR3	3.50182	0.000788032
C1orf109	1.09309	5.78108e-10	QSOX2	1.49441	2.4267e-08	SEMA6D	-2.36448	0.000353423	WNT2	5.53135	0.000798665
BAHD1	-1.01098	5.78108e-10	SLMO1	2.37619	2.44303e-08	ADAT2	1.97475	0.000368293	ITPR1	-2.24504	0.000799108
BMP2	-1.96322	5.78108e-10	GDPD3	-2.11347	2.44303e-08	PAG1	-1.79007	0.000368775	SEMA6D	-2.3232	0.000801441
LAMA1	-2.5738	5.98409e-10	XPNPEP2	-3.9374	2.45153e-08	ACAN	3.64009	0.000368951	ANTXR2	-1.76665	0.000801953
GBA	-1.06211	6.07467e-10	TCP11L1	-1.28374	2.49297e-08	SALL4	5.03818	0.000369153	ADTRP	-3.26167	0.000802609
SMOX	2.44095	6.16178e-10	EAPP	-1.13875	2.53664e-08	SLC26A2	-3.13601	0.000382569	CCR7	-2.65757	0.000802609
TEX10	1.17679	6.19134e-10	DDX55	1.40199	2.53773e-08	ITM2C	-2.24296	0.000382569	SOBP	-2.68924	0.000805027
CCDC69	-2.0185	6.20373e-10	BCAR3	-1.65018	2.58802e-08	VAPA	-1.08011	0.000385197	HILPDA	3.17484	0.000806291
TNIP1	-1.01507	6.2574e-10	INHBA	6.54007	2.58872e-08	IGFBP6	-2.46161	0.000385326	SLC5A6	1.86918	0.000807301
HEBP1	-1.29663	6.39271e-10	IQGAP2	-2.23675	2.64322e-08	SCUBE2	-2.60631	0.000390176	FANCF	1.22066	0.000807301
SOWAHA	-2.10829	6.39271e-10	CPNE7	5.86294	2.64587e-08	CPOX	1.1722	0.000390815	SGCE	-2.21383	0.000814387
CBX2	3.99378	6.39271e-10	TMEM30B	-1.36735	2.64709e-08	FAT4	-2.11485	0.000400135	PLEKHN1	3.31356	0.000816181
PRR5L	-1.38678	6.86731e-10	RUVBL1	1.4956	2.65541e-08	GSTM2	-1.87843	0.000400641	GPT	-2.6056	0.000817956
MAOB	-3.11834	6.88178e-10	PTK2B	-1.655	2.70305e-08	MAP1B	-2.40778	0.000409223	NEBL	1.97186	0.000827616
AGFG2	-1.37232	7.02972e-10	C17orf59	-1.24839	2.75046e-08	RASD2	-2.39057	0.00041084	GTPBP3	1.58917	0.00084054
SIDT2	-1.22464	7.09977e-10	MMP28	-2.7921	2.76086e-08	PLCG2	-2.00538	0.000411818	ATG9B	2.95835	0.000854287
DISP2	-2.23302	7.47553e-10	KIAA1257	3.53135	2.81339e-08	CDKN2B	-2.18501	0.000418561	LMTK3	3.34535	0.000856805
RGP1	-1.10705	7.6543e-10	SIPA1L3	-1.16421	2.85627e-08	NOB1	1.34263	0.000418737	SULT2B1	4.4556	0.000876278
PPAT	1.7693	7.70503e-10	IGSF9	-1.83487	2.85627e-08	SIM2	4.46136	0.000423384	EPHA4	-2.92513	0.000876719
METTL1	1.60843	8.03779e-10	LETM1	-1.29284	2.97711e-08	TCF21	-2.15768	0.000428605	TMEM236	-2.59095	0.000876719
KAT2A	1.62287	8.05898e-10	SPECC1	-1.69677	2.99609e-08	ARHGAP42	-1.60838	0.000432668	PTK2B	-1.36159	0.000881747
XPO5	1.20752	8.07373e-10	MICALCL	-1.74559	2.99609e-08	SLCO4A1	3.23622	0.000438235	CD37	-2.35934	0.000889826
PJA2	-1.26519	8.42923e-10	CSE1L	1.6549	3.02516e-08	TMEM41A	1.36706	0.000441115	MT1X	-2.23437	0.000898191
HILPDA	2.6215	8.42923e-10	B3GNT7	-3.22954	3.1162e-08	CA12	-2.2433	0.000441547	PIP5K1C	-1.13481	0.000910497
GPA33	-2.08313	8.90814e-10	ME2	-1.33654	3.1526e-08	PLCXD1	-1.62068	0.000446004	HPGD	-2.19873	0.000918761
RCL1	1.10967	8.92682e-10	TP53I3	-1.40693	3.1526e-08	RNF43	2.68181	0.000450541	FAM13B	-1.57676	0.000920236
MAGI3	-1.29208	8.92682e-10	EXOSC2	1.35218	3.1526e-08	MYO1C	-1.16775	0.00045166	SIRT1	-1.02252	0.000930054
GYLTL1B	4.71518	9.08133e-10	PPP2R3A	-1.91732	3.21483e-08	RAE1	1.55642	0.00045231	F2RL1	-1.5569	0.000938376
FJX1	3.22119	9.27363e-10	MET	1.95129	3.28018e-08	RERG	-2.54688	0.00045231	DDX55	1.40553	0.000939814
GRAMD1C	-1.97219	9.29731e-10	MPC1	-1.37887	3.28981e-08	C8orf4	-2.17301	0.00045797	FRMD4B	-1.73931	0.000949057
PIGS	-1.04149	9.7106e-10	TCF7	2.12284	3.29934e-08	RAB23	-1.68069	0.000466902	DUSP5	-2.26817	0.000949057
ZC3HAV1L	2.34322	9.74072e-10	SNTB1	2.93025	3.37338e-08	EZR	-1.27471	0.00047178	TMEM41A	1.24641	0.000949057
RILP	-1.78264	9.79427e-10	FABP6	-3.98422	3.46591e-08	SUN2	-1.2293	0.000473506	SLC9A1	-1.48337	0.00095342
HNF4G	-1.53565	9.90751e-10	ASB2	-2.55294	3.47875e-08	VPS13D	-1.32233	0.000473506	ADAMTS1	-3.0674	0.000958832
DTX4	-1.03094	1.01479e-09	RAE1	1.52878	3.57279e-08	FOXN3	-1.49165	0.000478191	TCF21	-2.12866	0.00096784
ACVRL1	-1.74804	1.03313e-09	TRAF3IP2	-1.22461	3.61518e-08	CD79A	-2.95729	0.000478456	ZSWIM4	1.77346	0.000972336
PAQR8	-1.73461	1.05708e-09	VDR	-1.30319	3.65323e-08	CLU	-2.84527	0.000478702	ADH1C	-3.32519	0.000988171
RCAN1	-1.2663	1.28583e-09	ZBTB7C	-2.73536	3.68332e-08	DDX55	1.43806	0.000485194	UGCG	-1.18317	0.00099595
CRADD	-1.0393	1.33315e-09	HPGD	-2.9238	3.86055e-08	SOX9	2.06583	0.000492529	KLF2	-1.86836	0.00101005
BRPF3	-1.08681	1.44366e-09	PPAT	1.69327	3.89854e-08	ZSWIM6	-1.1333	0.000499039	PPM1L	-1.92778	0.00101266
SLC39A10	2.07799	1.45047e-09	SOS2	-1.29242	3.89854e-08	FAM46A	-1.64278	0.000504223	POLR1B	1.19567	0.00101981
SNAI1	2.4764	1.46072e-09	PLEKHA7	-1.24664	3.89854e-08	C10orf2	1.38826	0.000506142	C8orf4	-2.24978	0.00102378
CXCL12	-2.17023	1.48043e-09	CA12	-2.21678	3.9121e-08	RASL12	-1.9712	0.000509163	ZBTB47	-1.91574	0.00102378
PDE9A	-2.19258	1.5163e-09	TESK2	-1.50773	4.04158e-08	HHLA2	-2.34602	0.000510896	P2RY1	-2.41168	0.00102565
RBM28	1.21336	1.53066e-09	HOMER1	2.78134	4.04578e-08	PDLIM3	-2.54503	0.000511652	ISG20	-1.60567	0.00102565
MPPE1	-1.12513	1.57309e-09	FAM161B	-1.45326	4.09417e-08	PDZRN3	-2.17229	0.000511652	VWA2	4.11842	0.00103075
VPS4B	-1.12473	1.57714e-09	TTI1	1.33104	4.29735e-08	RNF11	-1.09488	0.000511652	FNIP2	-1.29322	0.00103818
DPT	-2.93647	1.5792e-09	PDCD2L	1.77194	4.29735e-08	MPEG1	-2.13248	0.000517111	FAXDC2	-2.36058	0.00103983
CAPN2	-1.33466	1.65353e-09	STX12	-1.17068	4.3584e-08	HJURP	1.85741	0.00051845	SLC22A17	-2.30459	0.00105368
CD36	-2.55104	1.787e-09	ARHGAP35	-1.0308	4.63479e-08	COL14A1	-2.39736	0.000523494	SKA3	2.06731	0.00109432
CEP72	2.23872	1.787e-09	PPIL1	1.30446	4.72935e-08	PREX2	-1.96145	0.000537232	ADAMTSL4	-1.99946	0.0011116
CMBL	-2.08924	1.81455e-09	SMAD7	-1.29103	4.83816e-08	GPD2	-1.11738	0.000537232	ZNF3	1.08542	0.0011116
HOMER1	2.89855	1.95391e-09	XPO5	1.28137	4.89994e-08	TMOD2	-2.11422	0.00053784	LTF	-3.07839	0.00111946
CSE1L	1.62699	1.95391e-09	XPOT	1.54708	4.98599e-08	ATP8B1	-1.52565	0.000544801	CCNO	5.22173	0.00111946
CBFB	1.49119	2.06479e-09	SLC9A2	-2.55227	4.98599e-08	SLC35D1	-1.40584	0.000558629	MSRB3	-3.0801	0.00111977
PIP5K1B	-1.33349	2.1296e-09	ADCY9	-1.61196	5.04779e-08	SERINC1	-1.2465	0.000562329	CA12	-2.25252	0.00112154
SH3BGRL2	-1.22747	2.17553e-09	CELSR1	3.21708	5.11696e-08	TEAD4	2.1438	0.000562329	VPS13D	-1.33913	0.00112379
PLEKHN1	3.39861	2.24846e-09	PLXNA2	-1.30763	5.13759e-08	PPP1R12C	-1.14071	0.000583704	ECE1	-1.22893	0.0011269
CDK2	1.17219	2.39515e-09	ORC6	2.09657	5.14472e-08	CD36	-2.60968	0.000583704	TESC	4.21511	0.00113141
SMYD5	1.23152	2.5762e-09	SLC35D1	-1.42679	5.16343e-08	TTI1	1.36372	0.000583876	PRDX6	-1.27361	0.001141
ANLN	2.13199	2.64973e-09	RFC3	2.08766	5.19741e-08	SRSF5	-1.09707	0.000585514	TMPRSS2	-1.7163	0.001141
EMP1	-1.8955	2.65192e-09	SLC29A1	1.79775	5.29544e-08	NEXN	-2.78681	0.000587762	MDFI	3.21491	0.00114313
EHHADH	-1.37429	2.67298e-09	LGR4	-1.49096	5.29906e-08	TRIP13	1.8454	0.000590504	GPA33	-1.66886	0.00114518
ZMYND19	1.49816	2.67491e-09	GNG12	-1.41692	5.32336e-08	CYP27B1	2.22619	0.000609894	PARVA	-1.26605	0.00117159
EDIL3	-1.96398	2.72307e-09	MTHFR	-1.23325	5.34739e-08	SYT11	-1.90108	0.000613	PMP22	-2.18233	0.0011748
KIAA1257	3.50848	2.78522e-09	LRRFIP2	-1.10659	5.54125e-08	RHEBL1	2.50649	0.00061356	CHP2	-3.17486	0.00118674
RNASEL	-1.31577	2.83728e-09	ATP2B1	-1.2741	5.54892e-08	PHLDB2	-2.24169	0.000616987	PPP1R12C	-1.10183	0.00118966
FHL1	-2.34764	2.8922e-09	NKRF	1.37498	5.6344e-08	IGJ	-3.39377	0.000633522	FAM212B	-1.62666	0.00119139
LYAR	1.62837	2.91967e-09	CPEB3	-1.60254	5.6344e-08	KIF1C	-1.11634	0.000636343	KIAA1549	2.17997	0.00120075
CPNE8	-2.09392	2.91967e-09	KCTD9	-1.6825	5.64536e-08	EPAS1	-1.31313	0.000649318	GPX3	-2.31574	0.00120768
AEN	1.66543	3.01964e-09	SCN4B	-1.91539	5.76041e-08	IKZF1	-2.03619	0.000654873	ARHGAP10	-2.09102	0.00121097
RRP12	1.43328	3.03983e-09	CBX8	1.71816	5.78085e-08	TIPARP	-1.46052	0.000656887	MACC1	2.1095	0.0012139
SDCCAG3	1.32625	3.075e-09	MLXIP	-1.1439	5.83264e-08	NFATC1	-2.06767	0.000678827	IL16	-2.28974	0.00121459
TROAP	1.99676	3.0784e-09	NOP2	1.48996	5.84317e-08	NBEAL1	-1.52386	0.000678827	MOB3B	-1.4659	0.00122849
TOM1L2	-1.27454	3.14187e-09	GIMAP8	-1.78148	6.03114e-08	TSHZ1	-1.42941	0.000736948	GPR56	1.60858	0.00123718
ISX	-2.76363	3.14187e-09	GALM	-1.36558	6.04281e-08	ST3GAL3	-1.44572	0.000755539	SIAE	-1.30612	0.0012493
C9orf117	2.06917	3.42845e-09	LRRC66	-2.22706	6.04281e-08	SLC6A6	2.87841	0.000758088	LIMA1	-1.41815	0.0012493
PDE2A	-2.00056	3.46856e-09	FGFR2	-2.54388	6.04706e-08	LPHN2	-1.95729	0.00076267	PLEKHS1	3.68366	0.00125243
TSHZ1	-1.26002	3.47796e-09	CBFB	1.54266	6.04706e-08	TEK	-1.77391	0.00076556	JAM3	-2.11394	0.00125243
HERC3	-1.1589	3.49251e-09	TMEM185B	1.22437	6.12319e-08	POLG2	1.54978	0.00076556	NAP1L5	-2.17058	0.0012623
PNO1	1.39234	3.53111e-09	AOC1	-1.99949	6.20562e-08	SULT2B1	4.53787	0.000769865	CLDN1	5.36879	0.00126235
PPARGC1B	-1.394	3.62057e-09	ZNF692	1.84576	6.28158e-08	SMIM14	-1.68352	0.000772857	SLC30A4	-1.45575	0.00126766
PTPRF	-1.31046	3.65808e-09	MEP1A	-3.02029	6.28158e-08	POU2F2	-1.96016	0.000774517	PRKCA	-1.44576	0.0012767
FOXN3	-1.37194	3.66523e-09	GTPBP4	1.27758	6.28823e-08	WDFY4	-2.18297	0.000782814	SCD	2.61784	0.00128393
CMSS1	1.61594	3.70291e-09	HMGCL	-1.19637	6.29916e-08	CHST15	-2.04062	0.000794424	CD1D	-1.68509	0.0012894
RHPN1	3.51621	3.77559e-09	SH3BP1	-1.49615	6.29916e-08	TNFAIP3	-1.57696	0.000795966	PDE3B	-1.2472	0.0012894
ARRB1	-1.29272	3.81023e-09	OSBPL3	1.85977	6.4335e-08	APBB1	-2.11908	0.000796536	TSPYL5	-2.65178	0.0012894
STX12	-1.04613	3.94226e-09	NUDCD1	1.69392	6.57942e-08	LIX1L	-1.62266	0.000796536	C19orf45	3.11255	0.00130518
VILL	-1.86679	3.9494e-09	GSN	-1.72537	6.63859e-08	FOSB	-3.17511	0.000810247	KIAA1211	-2.07338	0.00130518
SKA3	2.09872	4.0926e-09	PALD1	2.51083	6.67221e-08	NELFCD	1.69658	0.000811867	PPM1H	2.00733	0.00131435
ZSWIM6	-1.16037	4.17579e-09	MSX2	5.05636	6.68356e-08	CRYAB	-2.6046	0.000830552	MARCH8	-1.21366	0.00131435
CNN2	1.38491	4.17945e-09	PHLDA1	3.13047	6.77725e-08	KIF20A	1.86214	0.000830552	PDX1	5.4545	0.00131559
CBX8	1.55059	4.23857e-09	OPN3	-1.67808	6.93031e-08	MFN2	-1.0776	0.00084761	FAM46A	-1.71525	0.00135519
GNL3	1.27869	4.24506e-09	FAM107B	-1.76341	7.029e-08	UBE2C	2.17343	0.000857202	ADAT2	1.87003	0.00135694
VWA5A	-1.75904	4.2571e-09	RHBDF2	1.6342	7.15019e-08	POLR1B	1.12297	0.000861634	HOXB8	4.54885	0.00135694
BDKRB2	-1.48977	4.29527e-09	ACP2	-1.04153	7.25884e-08	PTPRH	-1.70425	0.000871701	METTL7A	-1.89004	0.00135694
LGR4	-1.36036	4.32186e-09	CSNK1E	1.26667	7.25884e-08	SGMS2	-1.74595	0.000871701	TMTC1	-2.73427	0.00135789
PRSS36	-1.61527	4.34782e-09	B3GNTL1	1.70661	7.31147e-08	PIP5K1C	-1.15705	0.000895303	PADI2	-2.88243	0.00136261
MRPL17	1.51123	4.53181e-09	EPAS1	-1.31366	7.32608e-08	RBM47	-1.15483	0.000903673	MIER1	-1.33813	0.00136699
SPINT1	-1.22058	4.53181e-09	RGP1	-1.10308	7.52641e-08	DDX31	1.09562	0.000903673	DTX1	-2.10449	0.00138149
TP53I3	-1.24249	4.57294e-09	KBTBD11	-1.63218	7.52641e-08	RBBP8NL	3.07506	0.000907064	PLEKHA8	1.16178	0.00138843
TMEM132A	2.5858	4.59598e-09	IARS	1.23902	7.53872e-08	TROAP	2.46329	0.00091939	CEMIP	4.57106	0.00139974
OSBPL3	1.74737	4.76439e-09	HADH	-1.32497	7.63381e-08	EGFL6	4.273	0.000921126	PRICKLE2	-2.58576	0.00141593
TMEM170A	-1.00738	4.90197e-09	ASIC1	2.73675	7.80832e-08	FUT1	2.64439	0.000921277	CEP72	2.07229	0.00141593
MAN1A1	-1.6712	5.2715e-09	MAST3	-1.24349	7.91981e-08	HIGD1A	-1.5709	0.000945355	TCN2	-1.74691	0.00143224
EIF5A2	2.00334	5.32324e-09	AUH	-1.00706	8.10601e-08	ITGA5	-2.02779	0.000945355	STX12	-1.08469	0.00143564
HK2	-1.47171	5.57123e-09	CES3	-2.78682	8.11283e-08	PITPNM3	-1.99532	0.000950667	EXOSC5	1.93084	0.00143564
DDIAS	2.22258	5.59938e-09	ZNF821	-1.15011	8.22334e-08	SOCS2	-1.63501	0.000950667	SERPINB8	-1.66714	0.00143702
CCNDBP1	-1.04617	5.6241e-09	SLC22A3	2.62043	8.56184e-08	C1QTNF3	-2.11889	0.00095264	STIM1	-1.07314	0.00143702
HECTD3	-1.16871	5.65219e-09	LYPD8	-3.83697	8.67121e-08	MEST	1.51589	0.000956625	CMTM8	1.65795	0.00143702
ANKRD13B	2.76879	5.73684e-09	PDE9A	-1.97894	9.08078e-08	BTNL8	-2.99406	0.000972435	PALB2	1.01918	0.00145226
MTHFD2	1.75193	5.87822e-09	PAQR8	-1.83268	9.11645e-08	FGFR2	-2.56945	0.000972435	NKD2	3.71495	0.00146029
TNFRSF12A	2.45416	5.95887e-09	PLCD3	-1.87742	9.11675e-08	SNX9	-1.10226	0.000972435	SLC39A10	1.81574	0.00146149
B3GALT5	-3.03093	5.97379e-09	CBX4	1.59516	9.18394e-08	SLC39A10	1.7992	0.000972435	FABP6	7.27464	0.00146493
CPNE7	5.31694	6.17721e-09	RXRA	-1.23416	9.18504e-08	DISP2	-2.12001	0.000974376	BMP2K	-1.18645	0.00146493
CDC25B	2.28284	6.31691e-09	C6orf136	-1.00858	9.19142e-08	ARHGAP15	-1.74152	0.000985098	IMPDH1	1.66998	0.00149382
CD1D	-1.81757	6.47558e-09	C10orf2	1.58744	9.26988e-08	FAM65B	-2.14632	0.00100025	TROAP	2.30559	0.0015051
PLCG2	-1.94117	6.48627e-09	APOBEC3B	-2.15822	9.37503e-08	EHD2	-1.9727	0.00100907	PER3	-2.6086	0.00153354
SLC3A1	-2.58114	6.51139e-09	TMEM120A	-1.33911	9.38686e-08	SPOCK2	-1.81728	0.00101681	CPNE5	-1.78349	0.0015381
MSRA	-1.34414	6.56829e-09	PROB1	-1.46159	9.68761e-08	NAT9	1.41548	0.00102042	C10orf2	1.47994	0.00155631
PAQR4	1.89713	6.68246e-09	HILPDA	2.73146	9.68761e-08	GNA11	-1.24928	0.00102202	GPR183	-2.76352	0.00155631
KIAA0020	1.18048	6.82423e-09	ADORA3	-2.0315	9.88497e-08	MEX3A	3.17683	0.00102355	IL11RA	-1.69695	0.00155631
BMP8B	-1.37898	6.913e-09	PTP4A1	-1.16882	9.92545e-08	FAM212B	-1.56212	0.00102355	RBMS3	-2.40403	0.00157699
TMEM185B	1.13185	7.19604e-09	ZNF473	1.1813	9.98999e-08	CEACAM1	-1.76282	0.00102355	AURKA	1.76687	0.00160544
CSNK1E	1.1875	7.21487e-09	FAM107A	-2.52826	1.01535e-07	CMTM8	1.69923	0.00102393	DENND2A	-1.57314	0.00160937
FABP1	-3.14813	7.32597e-09	C18orf32	-1.09759	1.01715e-07	CPEB2	-1.41245	0.0010383	DGAT2	2.20266	0.00161343
KLF13	-1.11911	7.32597e-09	SDCCAG3	1.34687	1.025e-07	CBX2	3.57199	0.00104142	SLC20A1	-1.15577	0.00161343
APOBEC3B	-1.97363	7.33266e-09	SLC46A3	-1.81445	1.02678e-07	PABPC1L	4.31611	0.00104239	PBXIP1	-1.43416	0.00162811
SMPD3	-1.79267	7.46831e-09	RBM28	1.16987	1.04825e-07	EBF1	-1.85243	0.00106059	APOBR	-1.8237	0.00163016
C5orf34	1.84522	7.76585e-09	TXNRD3	1.50633	1.05316e-07	FAM89A	1.73505	0.00107324	TTI1	1.59683	0.00163924
LARGE	-1.31851	7.93887e-09	HJURP	1.67176	1.05344e-07	SGPP1	-1.47611	0.00108266	GRB7	2.50739	0.00165122
RFC3	1.94567	8.19608e-09	TEX10	1.16749	1.0733e-07	TMEM30B	-1.18801	0.00110161	SOX9	1.99726	0.00168339
ARPIN	-1.04085	8.27864e-09	LGALS3	-1.50183	1.1074e-07	CHD3	-1.37001	0.00110469	NIT2	1.0989	0.00170176
IARS	1.24955	8.34526e-09	ZMYND19	1.55252	1.10752e-07	EPHX4	3.97019	0.00112305	TMEM132A	2.36283	0.00170176
WDR75	1.21427	8.37249e-09	AUNIP	2.07683	1.13998e-07	DES	-4.00941	0.00112706	ZNF121	1.40906	0.00170176
MARC2	-1.48556	8.40439e-09	CHMP1B	-1.16372	1.17077e-07	ZNF692	2.20629	0.00113032	RHEBL1	2.26567	0.00170543
LGALS2	-2.94668	8.47551e-09	ELAC1	-1.04042	1.17301e-07	CDCA7	1.98287	0.00113163	RIPK2	1.36961	0.00172953
MRGBP	1.587	8.6434e-09	DSCC1	2.22539	1.2356e-07	AKAP13	-1.33499	0.00113163	WDR75	1.09604	0.00172953
B3GNT7	-2.94485	8.67232e-09	PLEKHG6	-1.33661	1.24184e-07	FAM161B	-1.29381	0.00113413	SELENBP1	-2.11657	0.00172959
LPAR1	-1.88212	8.75378e-09	MRPL17	1.48584	1.24184e-07	TPX2	1.96196	0.00115343	TOP1MT	2.16442	0.00172959
CCT6A	1.18235	8.80277e-09	POLR1C	1.41776	1.24184e-07	BMPR1A	-1.06424	0.00115343	NDRG2	-1.41524	0.0017658
MET	1.80498	8.80403e-09	CMSS1	1.6744	1.25834e-07	CSTF1	1.13977	0.00116229	VPS37B	-1.12468	0.00177178
CCND1	1.70093	8.93193e-09	DIRC2	-1.19281	1.28759e-07	BCAS1	-2.50568	0.00116753	SORD	1.35332	0.00177254
ACACB	-1.65514	8.97981e-09	GARS	1.34963	1.32122e-07	AXL	-1.86107	0.0011782	SLC25A4	-1.41888	0.00177254
NEU4	-2.59707	8.98978e-09	CMKLR1	-2.07746	1.32854e-07	ZNF165	-1.43341	0.00118619	ELMSAN1	-1.24622	0.00177254
SMAD7	-1.35747	9.40107e-09	ADAMTS12	4.00539	1.36231e-07	TOMM34	1.83663	0.00122634	HJURP	1.70873	0.00177254
KHK	-1.82084	9.40648e-09	MEX3A	3.14702	1.36231e-07	SPTBN2	2.54768	0.00122796	CNST	-1.02522	0.00177474
RAB36	2.65299	9.49539e-09	MARCKS	-1.33279	1.36231e-07	AFMID	1.54558	0.00123248	XPOT	1.20752	0.0017752
INPP5J	-1.81753	9.64159e-09	ARMC10	1.23295	1.37204e-07	ZNF473	1.10622	0.00123513	CAMK4	-2.14491	0.00178147
DCUN1D5	1.63278	9.68657e-09	MYO1D	-1.43229	1.37205e-07	ZSWIM4	1.72549	0.00123513	CD3EAP	1.7954	0.00181777
SLC9A9	-1.92167	9.82335e-09	AMN	-2.3454	1.37857e-07	VWA2	4.09753	0.00123622	CPNE7	5.61535	0.0018225
COL11A1	6.94965	1.02589e-08	VWA5A	-2.01921	1.37993e-07	BDKRB2	-1.47855	0.00126997	SPIN3	1.66097	0.00183632
APLN	3.32006	1.03306e-08	CD44	1.36098	1.38434e-07	POU5F1B	5.34844	0.00127447	C15orf52	-1.70839	0.00183632
DDX56	1.09613	1.03359e-08	UBE2C	2.10809	1.38957e-07	ANGPT1	-2.17677	0.00127447	NR4A2	-2.46136	0.00184317
ARNTL2	2.72751	1.04708e-08	PRR7	3.49781	1.44494e-07	CPNE7	5.96894	0.00127975	PALLD	-2.38998	0.00186933
PLD1	-1.4468	1.09592e-08	SAR1B	-1.03159	1.45939e-07	PTK2B	-1.37061	0.00128686	JAZF1	-2.36457	0.00186933
SNTB1	2.52559	1.10816e-08	ACO2	-1.47301	1.53132e-07	ZEB2	-2.0141	0.00128882	TUBA1A	-1.93517	0.00187866
SLC7A7	-1.78211	1.10881e-08	C5orf34	1.95182	1.54881e-07	TNFRSF21	-1.2257	0.00129158	BCAR3	-1.33403	0.00189394
IQGAP3	1.99478	1.12411e-08	HERPUD1	-1.11241	1.59021e-07	EDN3	-2.81067	0.00130093	APLN	3.12685	0.0019031
TPX2	1.7448	1.13864e-08	URB1	1.24827	1.63324e-07	RAB6B	-1.90892	0.00131369	EVA1A	3.73756	0.001936
SUSD2	-2.56157	1.15682e-08	SNAI1	2.86026	1.6598e-07	PDRG1	1.85264	0.00131396	CACNA2D1	-2.88316	0.00196522
CASP5	-2.28693	1.16786e-08	ACSF2	-1.84447	1.66705e-07	NDN	-1.94843	0.00132688	SLC9A9	-2.39041	0.00199103
PDLIM2	-1.56005	1.20856e-08	AGFG2	-1.30205	1.67923e-07	TGFBR3	-2.02401	0.00135402	SUN2	-1.29568	0.00199317
SLC29A1	1.75896	1.22436e-08	PPM1A	-1.15671	1.68123e-07	METTL7A	-1.87117	0.00135402	FRMD3	-2.60468	0.00199799
PTGER4	-1.53018	1.22436e-08	CAMTA2	-1.11117	1.69365e-07	PBX3	-1.63195	0.00139113	ZNF692	2.18378	0.00202621
ACADM	-1.4431	1.28119e-08	STK17B	-1.60365	1.69616e-07	ENC1	1.65408	0.00141294	FAM89A	1.98073	0.00205288
ECE1	-1.19185	1.29259e-08	PLD1	-1.49352	1.74567e-07	RTKN	1.36846	0.00141522	SCARB1	1.55176	0.00205288
HSP90AB1	1.08061	1.29327e-08	GAREM	-1.44846	1.76205e-07	WLS	-1.26725	0.00141549	FOXP1	-1.18077	0.00206247
NME1	1.93747	1.29327e-08	FTSJ1	1.34645	1.76755e-07	KIAA1549	2.07156	0.00141549	SLC29A2	1.40015	0.00206813
TGFBI	3.29484	1.29945e-08	ZFYVE1	-1.12626	1.79059e-07	EID1	-1.22852	0.00141573	TMEM30B	-1.13723	0.00207977
ADAT2	1.69137	1.33214e-08	UTP14A	1.55537	1.80621e-07	TRIM59	1.66231	0.00142062	STAG3L5P-PVRIG2P-PILRB	2.17474	0.00209667
BSG	-1.20838	1.33267e-08	SLC9A9	-2.01715	1.95455e-07	CCL21	-2.98206	0.00143303	GJC1	-2.07907	0.00210749
SPATA24	-1.13487	1.34279e-08	MIER1	-1.3748	1.98779e-07	MDFI	3.41864	0.00143622	FERMT2	-2.53401	0.00211427
ARHGEF37	-1.54277	1.381e-08	DECR1	-1.11229	2.0172e-07	GYLTL1B	4.45356	0.00143622	CASZ1	-1.15198	0.00211693
MVP	-1.21864	1.4067e-08	BTBD3	-1.30022	2.04625e-07	STARD9	-1.78416	0.00144448	RFC3	1.74323	0.00212622
NAT10	1.11614	1.42803e-08	SLC25A42	-1.34605	2.18608e-07	UBE3D	1.37797	0.0014477	CST1	8.29813	0.00212622
B3GNTL1	1.73078	1.48558e-08	ARHGEF18	-1.40085	2.24269e-07	CNNM4	-1.3207	0.0014477	TARBP1	1.66173	0.00214913
RGS16	2.51275	1.49988e-08	DDIAS	2.07345	2.24322e-07	KIAA0513	-1.87726	0.00146214	FOXN3	-1.4058	0.00215816
SIPA1L3	-1.11602	1.49988e-08	KDM8	-1.375	2.24836e-07	PCSK7	-1.29323	0.00146936	SYT7	2.38516	0.00215996
SOCS6	-1.27699	1.50191e-08	TMEM25	-2.2262	2.25093e-07	RAB27A	-1.51924	0.00147318	PPARD	-1.18339	0.00216234
ACAA1	-1.20644	1.50348e-08	RIPK2	1.81979	2.25314e-07	SMYD5	1.10506	0.00147695	SLCO4A1	3.13576	0.00216234
KIAA1671	-1.15942	1.60359e-08	CTPS1	1.63987	2.25869e-07	FNIP2	-1.27435	0.0014865	RPUSD4	1.11201	0.00216234
EZH2	1.30635	1.6039e-08	SMPD3	-1.75703	2.26333e-07	CNTD2	4.87334	0.00149544	IFITM1	2.66335	0.00216709
CLCN2	-1.62787	1.60683e-08	HNF4G	-1.6417	2.27187e-07	DBNDD1	2.61496	0.00150267	GNAQ	-1.29226	0.00219105
FTSJ1	1.27508	1.64092e-08	RTKN	1.22946	2.29532e-07	TSPAN1	-2.13259	0.00150467	PLOD3	1.3294	0.00219105
C2orf70	3.96649	1.66024e-08	BIN2	-1.54932	2.31543e-07	FBLIM1	-1.02931	0.00150467	GDPD2	-2.35735	0.00219105
POLR1C	1.44959	1.6628e-08	GIMAP1	-1.83856	2.32129e-07	TARBP1	1.51562	0.00152164	ARMC10	1.16923	0.00220401
FAM73B	-1.16186	1.67765e-08	PLS3	1.6652	2.34809e-07	KNOP1	1.21465	0.00152975	GRIN2B	3.28877	0.00221733
SCUBE1	-2.20605	1.69869e-08	SKA3	2.28464	2.34809e-07	CELSR3	3.20932	0.00152975	AMOTL1	-2.67565	0.00223947
NOP58	1.41155	1.73051e-08	RAB36	2.54592	2.36693e-07	GALNT6	2.20111	0.00155536	SGPP1	-1.60798	0.00228105
TPRG1L	-1.0257	1.7371e-08	NDST1	-1.0503	2.38131e-07	KIF18B	1.93464	0.00158152	KRT20	-2.47822	0.00228483
SCD	2.77454	1.76865e-08	HRCT1	-2.66494	2.39328e-07	LIPH	-1.55389	0.00158975	MTL5	2.08022	0.00228483
SLC12A8	1.15011	1.76902e-08	BSG	-1.27098	2.39431e-07	GYPC	-2.01685	0.00158975	KLHL35	3.60742	0.00228483
DSCC1	2.13608	1.8434e-08	TGFBI	3.78485	2.42357e-07	TMEM133	-1.45342	0.00158975	EZR	-1.28015	0.00230729
CBR1	-1.39353	1.85465e-08	FAM46A	-1.67953	2.46745e-07	KLHL6	-1.99886	0.00158975	GRAMD3	-1.22852	0.00230729
PLSCR4	-1.48439	1.88525e-08	HPSE	-1.53991	2.4798e-07	AXIN2	3.23005	0.00158975	TMEM216	1.24122	0.00231381
OPTN	-1.11873	1.91627e-08	STC2	4.61158	2.4798e-07	CAPN10	1.34487	0.00158975	DTNA	-2.49558	0.00231709
IDH3A	-1.00102	1.91627e-08	CLCN2	-1.50209	2.4798e-07	CDC25B	2.46691	0.00158975	PPAP2B	-1.56685	0.00232189
CDCA5	1.5663	1.91627e-08	NELFCD	1.45349	2.50596e-07	SEPP1	-2.45372	0.00159165	MEN1	1.12796	0.00232189
GALM	-1.12806	1.94952e-08	LIPA	-1.35948	2.53425e-07	TMEM236	-2.68149	0.00159875	BRCA2	1.99751	0.00233539
GRAMD4	-1.205	1.94952e-08	EIF3B	1.17925	2.53425e-07	SNX29	-1.16216	0.00159875	NFKBIA	-1.58721	0.00233657
MCM10	1.79476	2.0389e-08	RCL1	1.1633	2.61364e-07	ACTR5	1.36135	0.00164212	RPS6KA5	-1.26586	0.0023768
KIF18B	1.8555	2.04411e-08	BAK1	-1.20206	2.63495e-07	MTM1	-1.28511	0.00167671	CLMN	-1.09617	0.00238348
ADAMTS12	3.93637	2.05911e-08	ATG4A	-1.03706	2.72282e-07	ENGASE	2.16324	0.001679	EHD2	-1.97911	0.00239911
CGREF1	3.40941	2.07615e-08	PCK2	-1.60725	2.72372e-07	RNF183	4.52952	0.00169383	SFN	-1.83797	0.00242067
ZFYVE1	-1.04266	2.09832e-08	CCDC86	1.42726	2.7529e-07	SULT1B1	-2.34915	0.00169447	PRAP1	2.32929	0.00242874
SLMO1	2.35249	2.10138e-08	FAM102A	-1.12508	2.7533e-07	MTMR10	-1.15357	0.00169472	C2orf70	2.79378	0.0024339
HADH	-1.21564	2.27098e-08	MARC2	-1.68642	2.7733e-07	EBPL	1.64086	0.00170207	HBB	-2.53277	0.0025363
XPOT	1.44406	2.27098e-08	RNF103	-1.01644	2.7883e-07	DKC1	1.22914	0.00170458	SMYD5	1.21051	0.00254286
TSPAN3	-1.14425	2.3953e-08	SEMA3G	-2.1859	2.84543e-07	SOCS6	-1.27931	0.00171664	SLC9A2	-2.69126	0.002546
FOXO4	-1.2438	2.41663e-08	KIF13B	-1.65323	2.93691e-07	PAPSS2	-1.66756	0.00171943	ATP11A	2.30352	0.00255579
EME1	1.80265	2.43375e-08	SOWAHB	-1.6067	2.98316e-07	SKA3	2.21724	0.00174444	SYNJ2BP	-1.03556	0.00255944
ATP1B3	-1.00665	2.47154e-08	TMEM132A	2.5058	3.16877e-07	HERC3	-1.33942	0.00175029	MYADM	-1.83668	0.00257581
RIMKLA	-1.62765	2.47562e-08	ACACB	-1.52069	3.17082e-07	CDC14A	-1.48258	0.00180406	SPPL2A	-1.19345	0.00263218
SHCBP1	1.40104	2.59984e-08	SLAMF7	-2.71688	3.19029e-07	CCNI2	1.98283	0.00180928	FBXO41	2.04575	0.00263394
NOLC1	1.18851	2.6768e-08	GALNT12	-1.51685	3.22393e-07	BEX4	-2.22493	0.00181506	USP2	-2.61266	0.00266051
ANKRD9	-1.57187	2.7278e-08	EIF5A2	2.00176	3.25208e-07	GTSE1	1.49144	0.00181924	MYO1C	-1.11	0.00266051
RELL1	-1.79125	2.82932e-08	MTHFD2	1.65818	3.27109e-07	SLC9A1	-1.36435	0.00182396	PHYHD1	-1.83714	0.00267995
CCDC86	1.42252	2.86141e-08	NOL6	1.31916	3.30162e-07	PSRC1	1.77018	0.00183106	NEU3	1.08914	0.00268178
DIRC2	-1.09029	2.87284e-08	CDK2	1.14334	3.30837e-07	C1orf109	1.03178	0.00183645	FBXO30	-1.14346	0.00268178
PYCR1	1.9041	2.87804e-08	ISX	-2.50164	3.37716e-07	PLEKHN1	3.34732	0.00183645	NR3C1	-2.40304	0.00268178
CELSR1	2.9632	2.88119e-08	MAPK15	5.20995	3.37716e-07	ABHD3	-1.47176	0.00186481	CD79A	-3.19988	0.00268548
DDX21	1.4212	2.89282e-08	FXYD5	2.29889	3.44775e-07	GRAMD3	-1.26854	0.00188262	ACVRL1	-1.39875	0.00271757
NCAPG2	1.32959	2.89282e-08	TESC	5.04613	3.45466e-07	ECE1	-1.179	0.00188952	MEX3A	3.48465	0.00272345
MGST3	-1.06377	2.91418e-08	PPP1R14D	-1.91366	3.46517e-07	TJP1	-1.06679	0.00189399	SIDT1	-1.78648	0.00272506
SEPHS2	-1.15872	3.03839e-08	GPRIN2	-1.79921	3.47688e-07	EME1	1.83918	0.00189399	HKDC1	2.30868	0.00274215
PTGS1	-1.86625	3.05813e-08	ARNTL2	2.5244	3.49483e-07	LMTK3	3.09437	0.00190166	FOXP2	-2.96414	0.00274242
ZNF473	1.16147	3.10554e-08	DARS	1.14777	3.58908e-07	GRAMD1A	1.707	0.00190355	CAPN10	1.36717	0.00274623
GOLM1	-1.4237	3.1856e-08	CBX7	-1.39882	3.72605e-07	SMCHD1	-1.49453	0.0019118	ADAM33	-2.68826	0.00274623
CNGA1	-2.14659	3.28146e-08	COL11A1	7.26833	3.72605e-07	CREM	-1.21163	0.00192052	FECH	-1.35475	0.00274834
AMN	-2.24278	3.28689e-08	GPA33	-2.16423	3.73586e-07	EZH2	1.3293	0.00192052	CAPN2	-1.15109	0.0027537
TFAP4	1.30816	3.35595e-08	LRRC75A	-1.56037	3.75276e-07	RABGEF1	-1.06255	0.00192996	FFAR4	-2.83178	0.00275567
LETM1	-1.06859	3.44199e-08	ZADH2	-1.01801	3.75276e-07	NFXL1	1.19817	0.00192996	NAT10	1.04111	0.00275567
MPI	-1.20294	3.51944e-08	MAN1A1	-1.78705	3.76147e-07	CYBRD1	-2.0936	0.00193449	PTRF	-2.13648	0.00276129
KIF1C	-1.16769	3.56681e-08	MAPK6	-1.33338	3.76147e-07	NOP2	1.30731	0.00195242	WWTR1	-2.11576	0.00276129
BTBD9	-1.01779	3.70959e-08	NUFIP1	1.87039	3.80338e-07	GPR56	1.63203	0.00197179	DARS	1.03348	0.00280537
SH3BP1	-1.33488	3.87578e-08	TPD52L2	1.10241	3.82561e-07	MICALCL	-1.62463	0.00197791	ZNF526	1.08126	0.00280731
PRKACB	-2.04537	3.92116e-08	PCID2	1.55523	3.83678e-07	BMP2K	-1.09268	0.00197791	DNAJC2	1.26759	0.00281789
KIF20A	1.46223	3.93917e-08	COL4A1	1.9867	3.88082e-07	MTHFD1L	1.60734	0.00198451	CRISPLD2	-2.37764	0.00281842
GRAMD1A	1.7054	4.08463e-08	TROAP	1.90994	3.94105e-07	PRKCE	-1.20231	0.00201452	MT1F	-2.37296	0.00283187
STAP2	-1.41859	4.13855e-08	CTHRC1	4.14132	4.01466e-07	TESC	4.62655	0.00202746	PRNP	-1.81322	0.00283187
PAICS	1.31213	4.19468e-08	CASP5	-2.61983	4.09413e-07	SMYD2	1.07165	0.0020303	SCNN1B	-3.36257	0.00284762
GARS	1.2567	4.40991e-08	NKD1	5.59401	4.10088e-07	GEM	-1.8716	0.0020303	MAP7D1	-1.01232	0.00284841
PPRC1	1.22287	4.51626e-08	CAD	1.49964	4.10088e-07	LRRN2	-2.75414	0.0020303	ORC2	1.01042	0.00285018
AMICA1	-1.85553	4.80626e-08	WDR12	1.07296	4.1081e-07	CPQ	-1.68196	0.0020303	CBX2	3.91446	0.00285018
ETNK1	-1.34059	4.82043e-08	TFAP4	1.42035	4.17134e-07	OSBPL1A	-1.82255	0.00203831	TMEM63A	1.75211	0.00285068
ACSS2	-1.27133	4.88025e-08	TSPAN3	-1.14794	4.1749e-07	PDGFRA	-1.78749	0.00209115	DCAF13	1.49993	0.00285595
GAREM	-1.279	4.92476e-08	CBR1	-1.59888	4.18168e-07	MOB3B	-1.30146	0.00211507	PIF1	2.27185	0.00288572
ENPP1	-1.81317	4.98642e-08	CCND1	1.69939	4.19319e-07	ZNF407	-1.08992	0.00216165	CYP27B1	2.10097	0.00288572
NOP56	1.53397	4.98676e-08	FXYD3	-1.8972	4.25528e-07	ASCL2	4.72183	0.00216493	FJX1	2.25767	0.00288572
CACNB1	-1.43049	5.07342e-08	NEGR1	-2.10102	4.31083e-07	TFB1M	1.26138	0.00216736	GSTM2	-1.88574	0.00288572
TULP3	1.00599	5.07342e-08	ANLN	1.98607	4.37976e-07	KLHL35	3.87354	0.00216896	POU2F2	-2.12058	0.00290205
LRRC20	1.4063	5.07342e-08	RRP12	1.4737	4.40138e-07	SLC16A9	-2.23908	0.00218127	PABPC1	1.45403	0.00290205
ARHGAP35	-1.03907	5.07342e-08	CEBPB	1.8249	4.47228e-07	GPX3	-2.22987	0.00221473	OLFML2A	-2.11546	0.00290303
TMEM25	-2.07219	5.14656e-08	CNN2	1.49204	4.50099e-07	RHPN1	3.85046	0.00223324	SH3BGRL	-1.59777	0.00291531
WDR77	1.5625	5.36049e-08	GSTM4	-1.52647	4.57013e-07	PYCR1	2.10975	0.00225923	C14orf159	-1.14313	0.00291562
GNG2	-1.6217	5.45868e-08	KRT23	7.38618	4.57192e-07	AURKA	1.75581	0.00228165	RAP1A	-1.40486	0.0029349
STRIP2	3.02329	5.49561e-08	BMP2	-1.96475	4.57783e-07	AKR1B10	-2.89342	0.00230847	SALL2	-2.35933	0.00295684
NAT1	-1.58135	5.56731e-08	GRIN2B	4.50304	4.67471e-07	FBXO30	-1.08121	0.00230847	JAG2	2.09143	0.00295915
C17orf53	1.53616	5.57969e-08	SOX4	1.61125	4.75589e-07	KIAA1211	-2.00402	0.00230847	MPEG1	-2.26261	0.00296663
TGIF2	2.01937	5.83644e-08	PRKACB	-1.97785	4.79663e-07	TTLL4	1.30792	0.00230847	SCLY	1.51776	0.00298474
ENOPH1	1.13911	5.87687e-08	MPND	-1.38676	4.80261e-07	ST5	-1.08787	0.00232762	TRMT112	1.13359	0.00300831
KCTD9	-1.33961	5.92048e-08	RNASEK	-1.17188	4.86103e-07	PTBP2	-1.52729	0.00235187	C3orf18	-1.69635	0.00302632
NOC3L	1.52424	5.98997e-08	MYZAP	-1.53185	4.93483e-07	MSH5	2.71423	0.00235894	DAPK1	-2.01638	0.00308444
GRIN2B	4.31849	6.39869e-08	C1orf198	1.1047	4.9592e-07	PLCD3	-1.5779	0.00237569	PSAT1	3.10271	0.00308444
NDST1	-1.05099	6.40302e-08	PJA2	-1.24116	5.13049e-07	TAMM41	1.17272	0.00237951	SPOCK2	-2.02937	0.00308832
SAPCD2	2.10148	6.4096e-08	EVA1A	3.752	5.18654e-07	PDE3A	-2.18407	0.00238794	SEPP1	-2.35729	0.00308832
MMP7	7.93381	6.85131e-08	CNDP2	-1.26217	5.21513e-07	CAMK2D	-1.21795	0.00238822	FAM49A	-2.27812	0.00311548
MAPK3	-1.3009	6.92652e-08	BCL2	-2.04099	5.21513e-07	TGFBI	3.04926	0.0024388	C17orf96	2.98926	0.00311548
CD44	1.49655	7.03481e-08	THUMPD2	1.23575	5.22971e-07	NR5A2	-1.82379	0.00244239	RUVBL1	1.18067	0.00312804
EVA1A	3.66018	7.06518e-08	SOX9	1.75746	5.23851e-07	PRELP	-3.1021	0.0024553	ZNF473	1.24586	0.00312885
HMCN2	-2.32782	7.06518e-08	TPX2	1.73929	5.2604e-07	CCDC80	-2.61014	0.00246769	CNNM4	-1.18405	0.00315547
TMC4	-1.3249	7.0734e-08	HM13	1.27028	5.30422e-07	ADCY9	-1.34362	0.0025031	PDLIM3	-2.37961	0.00315897
ERBB2IP	-1.28094	7.34548e-08	ALAS1	-1.00173	5.34229e-07	SLC30A4	-1.34219	0.00251674	MAP1B	-2.41115	0.00321881
KBTBD11	-1.49026	7.38451e-08	FAM21A	-1.0193	5.3593e-07	CD3EAP	1.56795	0.00253789	EMP3	-1.65322	0.00324408
FLNB	-1.25375	7.41468e-08	NTN1	-2.25932	5.37485e-07	WNT2B	-1.63063	0.00254333	OSBPL1A	-1.90338	0.00324564
DOLPP1	-1.16896	7.41468e-08	GYLTL1B	4.89938	5.4272e-07	NCKAP1L	-1.76824	0.00257775	XPO5	1.43066	0.00324564
PHLDA1	3.25925	7.60759e-08	TMEM206	1.69018	5.44136e-07	PINK1	-1.35906	0.00259438	STK17B	-1.24109	0.00324564
FAM63A	-1.14572	8.00241e-08	HIST1H1C	-2.15367	5.45104e-07	NUP43	1.05134	0.00265934	NAT9	1.53951	0.0032671
C1orf112	1.37335	8.10409e-08	FECH	-1.24407	5.55683e-07	FZD4	-1.38142	0.00267195	RPIA	1.19723	0.0032671
WDR12	1.09008	8.15514e-08	RPGRIP1L	1.52637	5.63119e-07	AHNAK2	-2.59887	0.00271212	RGS10	-1.12104	0.00327288
APOBR	-2.05955	8.42479e-08	MTBP	2.08278	5.65032e-07	SIRT1	-1.14324	0.00272755	MMRN1	-3.19598	0.00327313
AKAP9	-1.46974	8.5241e-08	ATP8A1	-1.91988	5.86182e-07	LDLR	-1.3481	0.00273129	RNF11	-1.2562	0.00327313
NOL6	1.1791	8.96622e-08	MSRA	-1.46147	5.89168e-07	PTGER4	-1.68379	0.00275729	POLG2	1.69595	0.00327817
FXYD5	2.09094	9.1242e-08	FTH1	-1.31557	5.89546e-07	MYO1E	-1.01495	0.00275729	MUC13	-1.27819	0.00327838
KPNA2	1.2611	9.23944e-08	EDIL3	-1.87242	5.92434e-07	SLC20A1	-1.09883	0.00281057	CEL	6.88088	0.00328181
PDK2	-1.32135	9.2858e-08	AFG3L2	-1.22779	5.96878e-07	ZC3H8	1.54953	0.00283953	PPP1R12A	-1.25394	0.00329042
DAAM2	-1.71038	9.34223e-08	ANKRD9	-1.57503	6.00516e-07	GNAI1	-1.72484	0.00284331	MAPRE2	-1.03204	0.00330396
KCNK5	-1.45841	9.35147e-08	C11orf54	-1.32422	6.42538e-07	DDX56	1.09228	0.00285828	SHROOM4	2.15652	0.0033125
ZNF239	2.34771	9.41862e-08	PRMT3	1.52269	6.49312e-07	SLC25A25	-1.26882	0.00286656	HSPB7	-2.93172	0.00331584
SELENBP1	-2.38079	9.44124e-08	C9orf117	2.19321	6.62004e-07	DGAT2	2.03088	0.00288984	CD36	-2.67504	0.00335962
SOX9	1.76507	9.5102e-08	ATIC	1.03854	6.62004e-07	OLFML1	-1.77448	0.00289063	CH507-42P11.8	-2.329	0.00337852
MSX2	4.83337	9.64086e-08	TCFL5	1.85101	6.65739e-07	MYZAP	-1.60837	0.00289063	TRIM24	1.14753	0.00338705
HAUS5	1.30349	9.65966e-08	FAM162A	-1.17329	6.80479e-07	PSPH	1.76013	0.0028935	C6orf223	5.92217	0.00340508
KIF23	1.44458	9.67318e-08	RAP1A	-1.04099	6.88738e-07	TCEAL3	-1.78246	0.00291607	PLCD1	-1.19485	0.0034222
JAM2	-2.01011	9.67318e-08	NAT9	1.33871	7.049e-07	PALB2	1.05511	0.00292224	LARGE	-1.38428	0.00342566
FRMD3	-2.16791	9.71922e-08	SYNM	-3.18817	7.049e-07	INHBA	4.27508	0.00293083	AHCY	2.10008	0.00343892
WDR62	1.92505	9.93659e-08	CLDN7	-1.37096	7.06653e-07	TUBA1A	-1.77384	0.00293083	LSP1	-1.9418	0.00343892
DFNA5	-2.12919	9.94065e-08	PDGFD	-1.50821	7.09617e-07	C19orf45	2.91878	0.00293083	NFATC1	-2.17217	0.00344558
MAST3	-1.12376	1.03279e-07	PRR5L	-1.21102	7.10144e-07	AZGP1	4.31388	0.00293784	CCDC78	3.8516	0.00344887
ZMIZ1	-1.01627	1.03388e-07	LDLRAD3	2.51888	7.10253e-07	ZNF575	-1.5214	0.00295962	CPOX	1.05001	0.00347643
EAF2	-1.23286	1.03388e-07	FNBP1	-1.30114	7.17329e-07	IL1R2	-2.71668	0.00296483	WDR74	1.42589	0.00347938
C11orf84	1.69102	1.04339e-07	FOXN3	-1.29593	7.17329e-07	GAB1	-1.16804	0.00296483	TNFSF12	-1.50169	0.00347938
PLEKHG6	-1.3935	1.04339e-07	GSKIP	-1.34258	7.17618e-07	SECISBP2L	-1.3232	0.00296483	NCOA1	-1.22729	0.00348164
SNX24	-1.53834	1.06086e-07	B3GNT8	-1.86654	7.21433e-07	GNPDA1	1.21175	0.00296576	JMY	-1.19341	0.00348708
GTSE1	1.37785	1.07028e-07	SLC7A6	1.56227	7.331e-07	ADAMTSL4	-1.86545	0.00296576	PDZRN3	-2.39613	0.00348708
TRIM36	-1.73726	1.08355e-07	CDK5RAP1	1.06253	7.36029e-07	NPFFR1	2.98708	0.00296582	KIAA1462	-2.61021	0.00348708
LXN	-1.39804	1.09147e-07	HECTD3	-1.22869	7.54264e-07	RMDN2	-1.45711	0.00301905	GNAL	-1.8372	0.00348708
UBE2C	2.05123	1.09397e-07	PIP5K1B	-1.30276	7.58946e-07	CPEB4	-1.41284	0.00302347	SULT1B1	-2.56725	0.00348708
ECT2	1.90538	1.0949e-07	E2F6	1.07281	7.78602e-07	RASSF3	-1.28934	0.00304582	TMEM74B	3.5168	0.00348708
FAM129A	-2.06951	1.10407e-07	RRS1	1.65857	8.02246e-07	CYLD	-1.0928	0.00306995	DDX31	1.06716	0.00348982
PRMT3	1.4634	1.11551e-07	SLC3A1	-2.4569	8.05886e-07	ARMC10	1.20991	0.00309494	MAP1A	-2.41077	0.00348982
MPC1	-1.21244	1.12303e-07	ENOPH1	1.10744	8.12917e-07	LHFPL2	-1.23211	0.00310954	CCNB1IP1	1.55396	0.00348982
NMB	2.25797	1.13319e-07	C1orf106	-1.30425	8.14124e-07	PSAT1	3.47801	0.00310954	ARHGAP15	-1.84511	0.00348982
CYB561D1	-1.08773	1.13894e-07	ACAA1	-1.20031	8.26082e-07	CLIC5	-1.83355	0.00310954	ICA1L	-1.56167	0.00348982
FNBP1	-1.4541	1.15114e-07	TNFRSF12A	2.53263	8.29291e-07	ACADS	-1.52303	0.00311655	HSF4	2.99697	0.00349733
GAB1	-1.13496	1.15215e-07	NOTUM	9.56286	8.64785e-07	TIAM1	-1.97292	0.00312941	WNT3	2.50008	0.00349733
PNPT1	1.21506	1.18715e-07	LEAP2	-1.85091	8.79938e-07	KIAA0232	-1.15661	0.00313238	TCF7	1.68571	0.00351223
NDRG2	-1.31752	1.19384e-07	FAM21C	-1.25549	9.34769e-07	OLFM1	-2.15902	0.00313354	KLF6	-1.5383	0.00353729
JPH1	1.9353	1.21648e-07	CXCL12	-2.13287	9.37134e-07	SHROOM4	1.95786	0.00315597	ZEB1	-2.44306	0.00356609
CST1	9.07848	1.2165e-07	PPRC1	1.20754	9.37752e-07	KLHL5	-1.68002	0.00317712	ST6GALNAC3	-1.52956	0.00358705
ZNF202	1.01139	1.21904e-07	HMGCS2	-2.86496	9.37766e-07	NBPF1	-1.25957	0.00318441	RNF125	-1.6869	0.00359772
C14orf79	1.59876	1.24311e-07	YTHDF1	1.08654	9.80069e-07	FLVCR1	1.43202	0.00320964	MTM1	-1.23806	0.00360558
TBC1D24	1.11108	1.29275e-07	DCAF13	1.58942	9.94238e-07	ITGA1	-1.29825	0.00321361	RCSD1	-1.89521	0.00361592
IQGAP2	-1.8291	1.29681e-07	RIMKLA	-1.77189	1.02637e-06	AVPI1	-1.2159	0.00324741	EDNRB	-1.65854	0.00361782
ACTR3B	1.31273	1.30816e-07	WDR75	1.22268	1.03017e-06	DBF4B	1.4706	0.00325681	MFAP4	-2.48663	0.00361782
FAM214A	-1.19399	1.32966e-07	DHX34	1.43562	1.03215e-06	FAM134B	-1.71662	0.00331951	SGCB	-1.39928	0.00363159
ATG9B	4.01614	1.33092e-07	IQGAP3	2.01104	1.04324e-06	FAM227A	2.62711	0.00333369	KIF18B	1.99897	0.00363633
MYC	1.96274	1.35776e-07	NME1	1.85951	1.06406e-06	MUC13	-1.37223	0.00336446	PPP2CB	-1.30242	0.0036581
KIF2C	1.38295	1.37648e-07	SLC7A7	-1.96907	1.07783e-06	IQGAP3	1.98288	0.00341536	TLE1	-1.078	0.00368153
BUB1	1.39331	1.47683e-07	ZMIZ1	-1.04853	1.07783e-06	KIAA1257	3.35123	0.00342245	FAM160A1	-1.29133	0.00368272
CEP55	1.7044	1.47683e-07	AEN	1.65223	1.08325e-06	STOM	-1.59337	0.00343495	TSPAN1	-2.07677	0.0036917
RPS6KA1	-1.107	1.48199e-07	HSPH1	1.9218	1.08325e-06	ACTN1	-1.08831	0.00343733	ARHGEF18	-1.30266	0.0036917
SUN2	-1.08833	1.49121e-07	HEATR1	1.36539	1.089e-06	APPL2	-1.02285	0.00344552	SLC1A1	-1.71722	0.00370978
CYP4F12	-1.86069	1.51018e-07	CCL5	-2.31673	1.10666e-06	JMY	-1.24273	0.00345238	TTLL4	1.36819	0.00370978
IL16	-1.77203	1.52714e-07	ACSS2	-1.23337	1.11058e-06	YEATS2	1.04691	0.0034573	FAM65B	-2.22776	0.00371346
CLRN3	-1.32007	1.53117e-07	SPIN3	1.80384	1.11067e-06	BYSL	1.21307	0.00351175	MLXIPL	3.26889	0.00371666
RRM2	1.64021	1.53188e-07	GRHL3	3.7956	1.11205e-06	LDHD	-2.26127	0.00351175	STRA6	4.54698	0.00377075
P3H1	1.46313	1.53592e-07	NOP56	1.60099	1.11509e-06	SLC9A2	-2.44399	0.0035156	KNOP1	1.29567	0.00377458
PARM1	-1.59331	1.54962e-07	MSANTD3	1.21206	1.11719e-06	PLEKHG4	2.52926	0.00353822	SHROOM3	-1.01483	0.00377692
GLIPR2	-1.51597	1.56164e-07	SCUBE2	-2.10322	1.13047e-06	GIMAP1	-1.50229	0.00354696	ZNF443	1.22131	0.00381465
PAMR1	-1.56738	1.56164e-07	SLC25A32	1.45051	1.13362e-06	ACTR3B	1.33069	0.00354696	LAMA1	-2.29539	0.00381749
AFG3L2	-1.01698	1.57318e-07	SRPX2	3.76222	1.14627e-06	GRHL3	4.92707	0.00354696	GRAMD1A	1.68318	0.00381749
SLC9A2	-2.17113	1.57632e-07	AZGP1	3.14039	1.15105e-06	C2orf15	1.76167	0.00357368	MRM1	1.55747	0.00383502
SYNM	-3.08556	1.59269e-07	GRAMD4	-1.1906	1.15105e-06	CD37	-2.00121	0.00357368	SPTBN5	2.52627	0.00384254
MSANTD3	1.22905	1.60327e-07	MAOB	-3.10476	1.1872e-06	RBPMS	-1.39421	0.00362829	SLC12A8	1.25969	0.00384254
UBE3D	1.39659	1.60327e-07	JAM2	-1.96152	1.18771e-06	CPNE8	-1.90097	0.00362909	MAP4K1	-1.94024	0.00384918
NEGR1	-2.12284	1.61301e-07	ATAT1	1.44289	1.19431e-06	PDE1A	-1.9841	0.00363094	CCDC137	1.02775	0.00385023
TNK1	-1.11639	1.61327e-07	RNF43	2.33817	1.21044e-06	IFITM1	2.87173	0.00363635	POU2AF1	-2.92933	0.00385629
CCT2	1.2152	1.61878e-07	TSPAN5	2.07239	1.22188e-06	TCF7	1.77561	0.00365026	PDRG1	1.94132	0.00387582
FANCI	1.37713	1.63481e-07	MYO5B	-1.18247	1.24207e-06	ESPL1	1.62648	0.00365388	IER5L	2.13417	0.00387582
TESC	4.92499	1.64997e-07	C1QA	-1.87035	1.25252e-06	TSSK6	2.12569	0.00372899	GNL3	1.0873	0.00392889
RAN	1.23294	1.64997e-07	ACVRL1	-1.67804	1.25252e-06	HKDC1	2.51566	0.00381259	ACTN1	-1.11616	0.00392889
RHBDF2	1.69499	1.65054e-07	PYCR1	1.90247	1.25586e-06	SIAE	-1.39286	0.00383273	TTC9C	1.14839	0.00392889
RNF103	-1.03244	1.65338e-07	S100P	2.91636	1.30077e-06	SMARCA1	-1.81152	0.00385893	AP006285.2	2.94989	0.00398225
ZNF692	1.70388	1.65338e-07	PAMR1	-1.52135	1.34471e-06	CPEB3	-1.1413	0.00387576	DIRC2	-1.26395	0.00400792
ATP2B1	-1.1327	1.6622e-07	KCNN3	-1.83121	1.3479e-06	NDRG2	-1.29338	0.00387925	ACTR3B	1.45602	0.00406471
PSAT1	2.70968	1.69248e-07	DGAT2	2.10798	1.38832e-06	RUNX1T1	-1.95842	0.00387925	DSCC1	1.79755	0.00406471
CACFD1	-1.25589	1.72008e-07	CYP27B1	1.96502	1.41374e-06	IL11RA	-1.45033	0.00389002	PLS1	-1.17285	0.00406471
HEATR1	1.19777	1.75737e-07	BCL2L11	-1.15658	1.41834e-06	MFAP4	-2.37015	0.00390147	DHX34	1.84384	0.00406471
ZFYVE28	-1.47378	1.7873e-07	PBX4	2.23101	1.42662e-06	ANPEP	-2.46866	0.00391189	HGH1	2.01222	0.00406471
NCAPH	1.27735	1.7978e-07	CDK4	1.34179	1.43001e-06	SH3BGRL	-1.46341	0.00391189	MRVI1	-2.24834	0.00406913
FBP1	-1.67029	1.80464e-07	TMEM45B	-1.40751	1.43918e-06	ZNF3	1.07533	0.00394597	FGD4	-1.25401	0.00406913
CDC45	1.90992	1.83104e-07	MFAP2	3.12243	1.44049e-06	EDNRB	-1.65456	0.00396929	NUF2	1.92094	0.00406913
EAPP	-1.00046	1.8322e-07	RECQL4	2.21833	1.45196e-06	MAN1C1	-1.70075	0.00402234	MARCH2	-1.17056	0.00406913
SPECC1	-1.34609	1.84999e-07	DAAM2	-1.62099	1.47366e-06	MIER1	-1.16976	0.00405164	NKRF	1.23638	0.00408051
THUMPD2	1.09858	1.85673e-07	PDRG1	1.42373	1.48192e-06	AUNIP	1.88807	0.0040972	ANKRD13B	2.46991	0.00408788
TMEM97	1.60443	1.93505e-07	PUS1	1.70052	1.50684e-06	POLM	1.37484	0.0040972	SQRDL	-1.45341	0.00410703
POP1	1.5305	1.95053e-07	RPS6KL1	1.82626	1.52476e-06	STK17B	-1.19131	0.0040972	NOB1	1.38149	0.00410703
URB1	1.19456	1.96662e-07	SMOX	2.9046	1.53515e-06	SCD	2.55834	0.00416384	RASSF2	-1.97038	0.00411516
MIER1	-1.22302	1.97815e-07	RNASEL	-1.26574	1.53515e-06	KCTD9	-1.4307	0.00416687	COL14A1	-2.4174	0.0041309
COL10A1	8.59677	1.99722e-07	SLC19A2	1.46065	1.54371e-06	HVCN1	-1.49261	0.00420953	ADCY9	-1.31499	0.00415918
NOP16	1.33367	2.00463e-07	INPP5J	-1.76308	1.54509e-06	LTBP4	-1.85829	0.00428509	HHLA2	-2.00488	0.00416775
MELK	1.52647	2.01567e-07	NMB	2.23752	1.55088e-06	SPATA33	1.8728	0.0042997	DNAH14	1.86913	0.00418866
CDK4	1.43082	2.01843e-07	CCT2	1.05623	1.55366e-06	NPR2	-1.23304	0.00430961	BMPR1A	-1.04361	0.00420237
MME	-2.78234	2.02592e-07	SCD	2.7168	1.57222e-06	DPYD	-2.04362	0.00430961	CPXM2	-3.0481	0.00422349
RAD54B	2.13302	2.06523e-07	ECT2	1.68886	1.58646e-06	F13A1	-2.53509	0.00430961	DAAM2	-2.01198	0.00423962
DDX60	-1.72159	2.10492e-07	CPTP	-1.18928	1.59157e-06	HDAC9	-2.04629	0.00430961	TEAD4	2.09938	0.00423962
FANCA	1.51758	2.15382e-07	NOC3L	1.42305	1.61853e-06	OSBPL3	1.9158	0.00431103	MLLT11	-1.98835	0.00424524
SLC46A1	-1.4629	2.21046e-07	CYP4F12	-1.87421	1.61917e-06	UGCG	-1.1144	0.00432191	ANKRD13D	1.21624	0.00426424
GIMAP1	-1.64919	2.22297e-07	APOBR	-2.08777	1.62183e-06	MAP4K1	-1.70153	0.00432248	PRKACB	-1.73531	0.00427168
ASIC1	2.50651	2.22842e-07	WDR77	1.60151	1.62183e-06	CCNG2	-1.1413	0.00437425	PLAC8	-2.36505	0.00432057
PIGZ	-1.91282	2.23619e-07	NEDD9	-1.47976	1.62378e-06	SDCCAG3	1.27148	0.00442289	DUS4L	1.38724	0.00432575
C1orf198	1.10686	2.24044e-07	GOLGA7B	3.11661	1.63317e-06	LGALS2	-2.56223	0.00442638	IQGAP3	1.95964	0.00432858
SMIM24	-2.23806	2.27271e-07	ACTR3B	1.29233	1.68188e-06	SH3TC2	2.8366	0.00442638	TTK	1.52618	0.00432858
CCNG2	-1.12169	2.3192e-07	CLMN	-1.5071	1.70332e-06	ACTA2	-2.0571	0.00442804	DSN1	1.36252	0.00437187
TOMM34	1.65517	2.33377e-07	PAQR4	2.05268	1.71184e-06	BTC	-1.5453	0.00446668	FLNB	-1.08748	0.00437187
SETD6	1.16853	2.34685e-07	NDRG1	-1.63634	1.71658e-06	C3orf70	-1.78082	0.00448233	ONECUT2	2.78625	0.00437187
ADCY6	-1.05889	2.37098e-07	TEAD4	2.5711	1.74391e-06	DENND1C	-1.13865	0.0045292	NPAS2	1.27306	0.00437187
DDX10	1.18362	2.39234e-07	GDPD5	3.15348	1.75339e-06	ROR2	-2.24125	0.00453091	NEDD9	-1.44444	0.00437453
CCNJL	-1.90623	2.39647e-07	TRIM29	4.42573	1.75719e-06	SCML1	1.95682	0.00456522	EPAS1	-1.22275	0.00437453
NDRG1	-1.57507	2.40073e-07	GINS1	1.81955	1.76723e-06	HPGD	-2.27002	0.00456522	TRIP13	1.70874	0.00438085
CCDC85C	-1.04721	2.40073e-07	FHL1	-2.13588	1.76723e-06	RIMKLB	-2.0383	0.00456522	IQGAP2	-1.91033	0.00439254
WDR4	1.65108	2.40438e-07	MTERF3	1.42605	1.77692e-06	SERPINB8	-1.33121	0.00456522	MMP7	6.47727	0.00439297
DIAPH3	1.62831	2.41796e-07	GBA	-1.03776	1.77692e-06	SAMD10	2.03434	0.00460287	GABARAPL1	-1.58402	0.00440996
ANK2	-2.29961	2.44334e-07	S100A2	4.8244	1.77896e-06	FLVCR2	-1.42337	0.00460287	DBF4B	1.65362	0.00441236
RTKN	1.05862	2.49286e-07	PRKCD	-1.05139	1.80002e-06	VEGFA	1.58092	0.00460568	ENGASE	2.20218	0.00442619
CAT	-1.01697	2.50782e-07	RAN	1.08436	1.82124e-06	MICAL2	-1.05759	0.00461452	FLVCR2	-1.35706	0.00443289
CTHRC1	4.15615	2.51143e-07	HAUS5	1.30174	1.85238e-06	CEACAM7	-3.16295	0.00461452	EGFR	-1.23953	0.00443289
NKD2	4.58228	2.5426e-07	ACTR5	1.04026	1.87052e-06	PBX4	2.70486	0.00462	KIT	-2.28425	0.00443336
PPP1R14D	-1.95116	2.56757e-07	ZSWIM6	-1.13487	1.88855e-06	RPS6KL1	1.66278	0.00462	WNT2B	-1.58522	0.00443336
TRIM29	4.49394	2.59868e-07	TBC1D24	1.22641	1.88971e-06	RPS6KA5	-1.38895	0.00462128	ZC3HAV1L	2.34581	0.00445234
EGFL6	3.28359	2.59919e-07	MMP11	4.64922	1.90148e-06	RFC3	1.6612	0.00462575	NUDCD1	1.52369	0.00445995
CTSS	-1.198	2.63273e-07	BDH2	-1.32124	1.91922e-06	FAM214B	-1.19776	0.00464779	PPAT	1.47713	0.00451483
PLXNA1	1.47476	2.63383e-07	SHROOM4	2.34264	1.95337e-06	YTHDF1	1.07499	0.00466414	TSPAN2	-2.2436	0.00453104
CENPN	1.3955	2.64809e-07	E2F1	1.77437	1.9625e-06	SLC12A8	1.28781	0.00470456	KIAA1257	3.25935	0.00454374
BCL2	-1.69811	2.65902e-07	SLC16A9	-2.11739	1.9625e-06	DSCC1	1.61596	0.00470456	GRPEL2	1.06366	0.00454627
DENND5B	-1.58482	2.67573e-07	GBP2	-1.4527	1.9625e-06	LYST	-1.25055	0.00470456	WDR12	1.06621	0.00455466
FAP	4.52483	2.67858e-07	VMA21	1.24366	1.97041e-06	PAQR4	1.8326	0.0047127	B4GALT1	-1.14898	0.00455466
FAM107B	-1.48901	2.68929e-07	ZNF251	1.47921	1.9708e-06	PTPRM	-1.42073	0.00471858	ZP3	2.3643	0.0045756
WDR66	2.90039	2.74711e-07	C19orf48	1.81088	1.9959e-06	TRIM65	1.20934	0.00472862	ZNF485	1.34136	0.00459742
EPHB4	1.35714	2.75904e-07	PIGZ	-1.92329	2.00048e-06	EPHA3	-2.02323	0.00473752	MAPK6	-1.15087	0.00459742
SUV39H2	1.28559	2.802e-07	SDPR	-1.89818	2.03249e-06	CCNB1IP1	1.46151	0.00475733	CSTF1	1.07913	0.0046067
ZNF121	1.63336	2.81159e-07	HEATR5A	-1.13713	2.03473e-06	POU2AF1	-2.4534	0.00477919	TUT1	1.27521	0.00463107
BICD1	1.86556	2.88462e-07	KIF18B	1.74206	2.05282e-06	PPARD	-1.09402	0.00480873	CKAP2	1.66664	0.0046523
ASB2	-2.22783	2.93185e-07	SIPA1L2	-1.44086	2.09132e-06	WDR27	1.81998	0.00481036	VEGFA	2.12708	0.004682
PBX4	2.25228	2.99756e-07	STRIP2	2.82754	2.09132e-06	LGALSL	-1.04919	0.00483586	PDCD2L	1.34727	0.00470314
MAPK6	-1.12034	3.01818e-07	USP36	1.03082	2.10043e-06	MTL5	1.87184	0.00484067	CES3	-2.27675	0.00470947
PRKCB	-2.07481	3.06552e-07	WDR4	1.7131	2.1088e-06	ENSG00000261884	1.81394	0.00488033	ANLN	1.89563	0.00477578
UBE2T	1.67849	3.07126e-07	ETNK1	-1.42402	2.1088e-06	ATP5A1	-1.05553	0.00489412	GREM2	-3.48494	0.00478815
ATP11A	2.14756	3.11667e-07	ENTPD8	-2.68393	2.12824e-06	TDGF1	3.7685	0.00490033	SRD5A1	1.32658	0.00483235
MYO5B	-1.05604	3.12694e-07	IMPDH1	1.91088	2.15211e-06	SCARA3	-2.15056	0.00490145	LXN	-1.27058	0.00487712
NFXL1	1.02077	3.27516e-07	WDR74	1.26435	2.16291e-06	GRIN2B	3.72498	0.00493175	GAB1	-1.10981	0.00497152
TNS4	3.45323	3.28149e-07	EXOC6B	-1.04209	2.22283e-06	CDK5RAP1	1.13402	0.00493175	TSPAN18	-1.84101	0.00498699
CD79A	-2.56829	3.29586e-07	DPT	-2.81211	2.23109e-06	ANKRD44	-1.36478	0.00497593	BTC	-1.5342	0.00502759
SOX4	1.59348	3.30124e-07	EIF2S2	1.22363	2.23416e-06	MMP11	4.78852	0.0050366	HERC3	-1.06711	0.00503168
RCSD1	-1.5751	3.36561e-07	TJP3	-1.56631	2.23632e-06	PARM1	-1.61778	0.00504342	MAPK15	4.79223	0.00505729
CENPI	1.63078	3.43135e-07	MYLK	-2.06612	2.25685e-06	C2orf70	3.04235	0.00505669	NPR2	-1.31202	0.00505729
EXO1	1.61069	3.43372e-07	KCNJ14	2.07441	2.25685e-06	NEIL3	1.80431	0.00506839	BOP1	1.97692	0.00507448
RAD54L	1.58574	3.44351e-07	TRMT112	1.20589	2.25937e-06	RUVBL1	1.125	0.00511876	STARD9	-1.78967	0.00507664
TMEM45B	-1.35701	3.46719e-07	GTF3A	2.25725	2.33384e-06	PIM1	-1.34169	0.00513365	SNTB1	2.38236	0.00508358
C2CD4A	4.45723	3.52308e-07	CST1	9.75934	2.39171e-06	DOCK2	-1.79774	0.00513365	EME1	2.04443	0.00508594
CDCA4	1.61331	3.5358e-07	HEBP1	-1.25127	2.4242e-06	SEMA3G	-1.82158	0.00514385	TTYH3	1.4632	0.00510365
CCNO	2.63234	3.73907e-07	SP5	4.36126	2.431e-06	ATAT1	1.46312	0.00514385	CDC25B	2.41355	0.0051103
NOB1	1.20628	3.7417e-07	PRKCB	-2.43206	2.43284e-06	RHOF	-1.93742	0.00514385	EHBP1L1	-1.00316	0.00513429
ERCC6L	1.85116	3.76057e-07	DDX60	-2.01311	2.46673e-06	FLNB	-1.04611	0.00515465	EAF2	-1.44303	0.00513522
KALRN	-1.11032	3.86787e-07	GBP3	-2.04286	2.47196e-06	DDX11	1.65406	0.00515465	PTPLAD2	-1.98032	0.00515107
RRP9	1.58231	3.87977e-07	FAM160A1	-1.35097	2.52336e-06	SAPCD2	2.18611	0.00515626	CYLD	-1.06975	0.00515979
SORD	1.48414	3.93789e-07	SAMD10	1.61929	2.52999e-06	NR4A2	-2.05283	0.00518028	NBEAL2	1.37141	0.00521746
NEK2	1.43733	4.02201e-07	MYH11	-3.11271	2.53159e-06	EAF2	-1.18968	0.00518028	ZNF202	1.00386	0.00522347
VWA2	3.53061	4.06757e-07	VAMP2	-1.08087	2.55109e-06	NTMT1	1.26964	0.00518063	FKBP5	-1.24496	0.00522723
RACGAP1	1.16895	4.09325e-07	GPR4	1.5906	2.57993e-06	CAPN2	-1.13146	0.00526076	CDCA7	1.89965	0.00522723
AURKA	1.52727	4.18642e-07	TRMT1	1.50838	2.6031e-06	EXOSC2	1.22838	0.00526076	CACNB2	-2.27452	0.00522723
MSX1	3.78976	4.21114e-07	NOP58	1.46274	2.61185e-06	CDC42EP3	-1.37221	0.00528062	PAPSS2	-1.58649	0.00522723
ARMC10	1.16848	4.24459e-07	DOLPP1	-1.11595	2.62674e-06	GNAQ	-1.22786	0.00530209	SECTM1	-2.0733	0.00522723
TTC38	-1.34264	4.24888e-07	MMP3	5.93362	2.66027e-06	VSTM4	-1.81381	0.0053186	PAMR1	-1.84844	0.00524262
MCM3	1.10835	4.64129e-07	KLF13	-1.12406	2.66833e-06	CD209	-2.1012	0.00543978	GOLM1	-1.14254	0.00526539
LGALS3	-1.32592	4.65535e-07	E2F5	1.70693	2.70747e-06	SPINK5	-2.45293	0.00548674	IL20RA	2.01298	0.00529097
RFC4	1.30144	4.7088e-07	GIMAP7	-1.81904	2.74134e-06	AFF1	-1.14654	0.00550632	CREBZF	1.06403	0.00533711
IMPDH1	1.75594	4.82636e-07	DUS4L	1.2589	2.77453e-06	APLN	3.377	0.00551018	TOR1AIP1	-1.01516	0.0053398
RCAN2	-1.59712	4.83435e-07	BRIX1	1.51641	2.88048e-06	NEDD9	-1.39028	0.00552423	GPT2	2.27972	0.0053398
TEP1	-1.0736	4.87833e-07	SGK2	-1.75033	2.92058e-06	ACKR1	-2.51871	0.00553509	MTMR9	-1.56747	0.00537045
RAB37	-1.70697	4.93368e-07	CDCA5	1.48054	2.92058e-06	TESK2	-1.0745	0.00555346	MT1E	-2.49327	0.00537045
CCL15	-1.58823	5.03376e-07	SNX24	-1.71317	2.94968e-06	HIPK3	-1.07639	0.0055554	PPP2R3A	-1.83098	0.00537045
GBP3	-1.76711	5.0909e-07	PPP1R12B	-1.70643	2.96577e-06	FBXL5	-1.07738	0.0055554	PAFAH1B3	1.88983	0.00537045
RAD18	1.14406	5.13187e-07	RCAN1	-1.27725	2.96743e-06	ZDHHC9	1.35337	0.00555898	SGMS2	-1.89253	0.00537045
RANBP1	1.16246	5.2443e-07	GNPTAB	-1.00039	2.96785e-06	CDCA3	1.64621	0.00559113	E2F5	1.82066	0.00538843
KLF9	-1.60058	5.24492e-07	ANKRD13D	1.22679	2.97722e-06	ARHGAP44	-1.86894	0.00560156	CMSS1	1.13674	0.00540171
CENPA	1.5222	5.25209e-07	AKAP9	-1.42222	3.00424e-06	SCLY	1.73188	0.00562668	RNF122	-1.19471	0.00543094
ATP6V1E2	1.34088	5.51129e-07	CALU	1.3398	3.05053e-06	PIF1	2.55676	0.00564107	SRPX2	3.12996	0.00543775
SLC17A5	-1.02795	5.53588e-07	GNL3	1.2367	3.08156e-06	ENSG00000124602	3.1973	0.00564108	EVPL	2.5118	0.00545322
C17orf59	-1.17233	5.5376e-07	CCNO	2.52884	3.08416e-06	EXOSC3	1.17686	0.00564108	HOXB9	1.99584	0.00545322
CNKSR3	-1.26259	5.56612e-07	FABP1	-2.99809	3.10248e-06	GTPBP3	1.49691	0.00564274	EID1	-1.24838	0.00545322
NEDD9	-1.32789	5.61588e-07	KDELC1	1.81308	3.11155e-06	POP1	1.37304	0.00564838	ZMIZ2	1.2101	0.00547252
FAM162A	-1.08889	5.67224e-07	ZNF202	1.01628	3.13424e-06	PDDC1	1.30878	0.00568975	NSUN5	1.19286	0.00548289
P2RY8	-1.69517	5.73293e-07	CAMK2D	-1.12654	3.15025e-06	ZC3HAV1L	2.39988	0.00570778	SUCLG2	-1.15542	0.00551733
CASZ1	-1.09127	5.7518e-07	PDLIM1	-1.05762	3.15418e-06	CPA3	-2.30991	0.00572036	SCARA3	-2.07868	0.00558289
CALU	1.28712	5.85784e-07	PDCD5	1.24216	3.16695e-06	TOX2	-1.60198	0.00574236	DLL4	1.44454	0.00558453
DBF4B	1.38648	5.89736e-07	PDE3A	-1.93921	3.17975e-06	GPC6	-1.92878	0.00574902	DCLK2	-2.05893	0.00558453
PRR7	3.37132	5.91859e-07	SHE	-1.69105	3.22868e-06	STX12	-1.01577	0.00577111	ZFP64	1.2077	0.00563418
MATN2	-1.93015	5.93369e-07	SHB	1.25518	3.27548e-06	MATN2	-2.19552	0.00578081	ZNF600	1.11804	0.00571279
PUS1	1.66377	5.98844e-07	LRP11	1.27248	3.33718e-06	NRP2	-1.87363	0.00578081	TRIM59	1.66064	0.00578425
C11orf54	-1.2176	6.06965e-07	DDX10	1.24706	3.36643e-06	ZNF25	-1.30574	0.00580747	PLEKHG4	2.90379	0.00587387
PSMD14	1.06285	6.07236e-07	ATAD2	1.67205	3.37916e-06	TSEN54	1.2675	0.00583078	INO80C	-1.02422	0.00589796
CAD	1.44917	6.13474e-07	C12orf73	1.0762	3.38878e-06	PPM1H	1.97698	0.00586295	EDN3	-2.70938	0.00593993
ALKBH2	1.4068	6.17527e-07	SYT7	2.23715	3.39706e-06	CD48	-1.8687	0.00589125	ST3GAL4	-2.32568	0.00597756
PC	-1.43456	6.25554e-07	MPP3	1.97117	3.40409e-06	ZFP64	1.16443	0.00591045	NBPF1	-1.2389	0.00598105
FOSL1	4.21307	6.34545e-07	UBE2S	1.66062	3.40831e-06	CLIP1	-1.08192	0.0059151	SP6	3.13141	0.00598528
NUDCD1	1.69301	6.34649e-07	SDHD	-1.18804	3.42439e-06	RPUSD4	1.01811	0.00599941	CPM	-2.38324	0.00599469
GRHL1	2.50883	6.41699e-07	RHEBL1	1.89025	3.43335e-06	LGR4	-1.21282	0.00600319	CHST15	-2.08145	0.00599768
TMEM231	1.33353	6.43646e-07	CASZ1	-1.17864	3.43692e-06	NAAA	-1.36583	0.00604479	XXbac-BPG32J3.19	6.40419	0.00600035
ADCY5	-2.36963	6.45663e-07	BICD1	2.01214	3.44763e-06	SLC38A7	1.07689	0.00604479	SHMT2	1.40278	0.00606509
JADE3	1.50859	6.66021e-07	SLC6A9	-1.62994	3.50079e-06	SYNPO	-1.32333	0.00610033	B3GNTL1	1.69804	0.00610108
FNIP2	-1.18579	6.67129e-07	NCAPG2	1.31487	3.54168e-06	SETD6	1.16092	0.00616827	MTBP	1.86574	0.00610108
MAPK15	4.71215	6.68606e-07	NANP	1.43667	3.60667e-06	C2	2.5775	0.00616931	AFMID	1.53891	0.00611228
C10orf35	1.85236	6.7387e-07	TMC4	-1.22173	3.61439e-06	MYL6	-1.17618	0.0061846	YEATS2	1.08627	0.00616766
BST1	-1.78623	6.7387e-07	PVRL4	2.50669	3.61439e-06	NEK2	1.62684	0.00621051	GCNT3	-2.20488	0.00617746
NCAM1	-2.19422	7.01261e-07	MGST3	-1.07845	3.68008e-06	TBRG4	1.28475	0.00625559	WDFY4	-2.34309	0.00617787
CKAP2L	1.55034	7.11393e-07	PLXNA1	1.54975	3.76109e-06	MAOA	-1.784	0.00627735	LY6G6D	5.87457	0.00617787
NUP107	1.03517	7.27093e-07	CCDC85C	-1.15582	3.80955e-06	CHI3L1	4.2335	0.00627735	PITPNM3	-1.97854	0.00619041
CNTD2	4.92031	7.28197e-07	ZC3H8	1.46864	3.80955e-06	TSEN2	1.53002	0.00627735	DSTN	-1.34667	0.00619041
TAMM41	1.01525	7.2912e-07	HSP90AB1	1.08333	3.80955e-06	HERC1	-1.00429	0.00627735	MARCH9	1.28053	0.00622279
ZNF485	1.37941	7.44669e-07	FOSL1	4.37614	3.87902e-06	EGFR	-1.23867	0.00627735	GAS7	-2.18945	0.0062471
MUC13	-1.25816	7.47241e-07	LRRC20	1.411	3.89046e-06	CLIC4	-1.45886	0.00637764	DDX39B	1.41837	0.0062471
TGIF1	1.19995	7.58255e-07	FAM188B	1.66046	3.89664e-06	CKAP2	1.78745	0.00638616	FAM161B	-1.22228	0.0062471
PPP1R16B	-1.78385	7.68671e-07	MSH5	2.44357	3.90254e-06	GPT2	2.30661	0.00638999	NME1	1.50396	0.00625204
NR2C2AP	1.24008	7.7304e-07	CD96	-2.02288	3.91153e-06	FEZ2	-1.04059	0.00645598	RERG	-2.50391	0.00628852
RAE1	1.38691	8.0184e-07	CPNE1	1.81907	3.93561e-06	SEL1L	-1.08312	0.00650959	NUP37	1.01576	0.00632435
TMEM56	-1.8203	8.02371e-07	CDKN1A	-1.55127	4.02978e-06	PARD6G	-1.34498	0.00650959	C16orf45	-1.94398	0.00635667
STC2	4.39866	8.02371e-07	STRA6	6.47946	4.02978e-06	CNRIP1	-1.55076	0.00653248	STARD13	-1.28858	0.00642322
RHOC	-1.07319	8.03006e-07	PAICS	1.17922	4.08603e-06	CD180	-1.80242	0.00653248	MSH5	2.8282	0.00642322
EEF1E1	1.5122	8.03664e-07	PDE2A	-1.81767	4.10952e-06	GABRE	3.20359	0.00653248	ZNF280C	1.41123	0.00642777
UHRF1	1.92901	8.03664e-07	SH3BGRL2	-1.14231	4.24475e-06	ZSWIM1	1.5566	0.00653248	SLC38A7	1.09803	0.00642777
GINS1	1.88496	8.22654e-07	DDX21	1.35018	4.25902e-06	RASSF8	-2.10666	0.00656721	NFIC	-1.47711	0.00643543
ZC3H8	1.26671	8.2786e-07	PPP1R16B	-2.06803	4.28414e-06	SUCLG2	-1.05605	0.00659156	NR2C2AP	1.25163	0.00644048
ABI3BP	-2.21924	8.39423e-07	RHOC	-1.11472	4.28414e-06	B4GALT1	-1.01633	0.00659156	CD209	-2.37943	0.00644904
BIN2	-1.28855	8.42247e-07	STXBP1	1.97487	4.31168e-06	KRT20	-2.4332	0.00661297	FGFRL1	2.10124	0.00645302
PTPLAD1	1.1525	8.49325e-07	LSP1	-1.78475	4.31168e-06	NEK1	-1.22063	0.00661881	PTPRH	-1.68491	0.00646182
CDC6	1.83102	8.53052e-07	TRIM36	-1.7441	4.31168e-06	C2CD4A	4.05143	0.0067734	GPRASP2	-1.45932	0.00650866
CYP27B1	1.94992	8.53052e-07	DBNDD1	2.37752	4.33941e-06	SQRDL	-1.30928	0.00680932	TGFBI	2.72623	0.00650866
NUFIP1	1.44402	8.59461e-07	RHOF	-1.85054	4.33941e-06	SIPA1L2	-1.50618	0.00682623	HDAC9	-2.194	0.00650866
PCID2	1.26536	8.60882e-07	TSEN15	1.23773	4.35946e-06	ASUN	1.35181	0.00683119	PDE1A	-1.94769	0.00653647
GSN	-1.54491	8.67875e-07	BGN	3.47444	4.44698e-06	C22orf29	1.58106	0.00688698	GRINA	2.01552	0.00654038
SEMA4G	-1.2392	8.94768e-07	IPO5	1.39997	4.45213e-06	TG	4.5927	0.00692296	CHI3L1	3.82568	0.00655623
BIRC5	1.5617	8.94768e-07	NMNAT1	-1.014	4.50462e-06	POLR1C	1.34272	0.006936	WDR27	1.8834	0.0065773
THRB	-2.27129	9.08824e-07	MYC	1.96701	4.52888e-06	TFR2	3.21976	0.00696084	STX11	-2.00126	0.00661909
FBXO41	2.09083	9.17906e-07	PNPT1	1.26881	4.52888e-06	RAB12	-1.1149	0.00702172	HSD17B6	-2.1991	0.0066352
CBX4	1.44815	9.18309e-07	PC	-1.42172	4.56411e-06	AKT3	-1.83392	0.00702234	STOM	-1.64414	0.00673377
LHX4-AS1	1.02297	9.46557e-07	WDR7	-1.27665	4.56411e-06	ANLN	1.82	0.00702669	NXN	-2.07701	0.00673377
NCAPD3	1.09566	9.49344e-07	NAT10	1.24553	4.57191e-06	TMEM63A	1.79344	0.00704144	CCDC86	1.24938	0.00674982
MBOAT1	-1.24096	9.54624e-07	TARBP1	1.52251	4.57718e-06	KRT23	8.43104	0.00704144	SAMD9	-2.05435	0.00680058
CAST	-1.02629	9.6516e-07	RAD54B	2.06067	4.59304e-06	PLS1	-1.26211	0.00705276	GSTM3	-1.74002	0.00680121
TAF1A	1.50099	9.74403e-07	MTUS1	-1.2784	4.63004e-06	TOR1AIP1	-1.02508	0.00706505	LRRN2	-2.72299	0.00680121
SRPX	-1.93106	9.83561e-07	FOXF2	-1.63513	4.64557e-06	CST1	9.20515	0.00706669	TMPRSS13	4.54778	0.00685956
LDLRAD3	2.30105	1.008e-06	NOP16	1.31167	4.65825e-06	SHMT2	1.46282	0.00706669	SPG20	-2.14136	0.00688537
C19orf48	2.03302	1.01738e-06	BFSP1	2.26774	4.65825e-06	DFFB	1.21616	0.00712807	ENSG00000183248	3.69785	0.00689339
FANCB	2.15174	1.0408e-06	DNAAF5	1.12058	4.75293e-06	AHCY	2.06396	0.00720924	ZNF572	2.01355	0.00695975
PPARGC1A	-1.97664	1.04383e-06	NUDT16	-1.00027	4.75293e-06	CENPA	1.47017	0.00720941	MYZAP	-1.60304	0.00697528
ECI2	-1.50229	1.07076e-06	TMEM56	-1.82457	4.89402e-06	LRRN4CL	-1.86441	0.00722901	MAGI1	-1.01557	0.00699145
DAB2IP	-1.03476	1.07603e-06	C6orf48	1.4422	4.89402e-06	TNFSF12	-1.47702	0.00723331	GPSM2	1.2932	0.00699877
ARSA	-1.19972	1.08059e-06	EXOSC5	1.48734	4.89402e-06	AFG3L2	-1.00046	0.0072487	TPSB2	-2.7803	0.00711988
MAD2L1	1.70227	1.09489e-06	NAP1L1	1.18715	4.9503e-06	ZMYND19	1.27889	0.00730158	MYO1A	-1.4182	0.00712973
IDNK	-1.14553	1.09965e-06	JPH1	1.94291	5.01658e-06	NR2C2AP	1.17097	0.00741694	PILRB	3.15551	0.00716007
ATP6V0D1	-1.02659	1.10618e-06	STC1	2.6788	5.06194e-06	NXN	-1.94083	0.00745125	SEMA6A	-2.34	0.00716007
SAT2	-1.06174	1.11404e-06	FAM122B	1.10356	5.06194e-06	GIMAP8	-1.42111	0.00746091	SLC17A4	-2.34889	0.00720877
DUSP10	1.72076	1.11404e-06	SOWAHA	-2.01631	5.06194e-06	NFS1	1.12471	0.00746435	KIF20A	1.90662	0.00722969
KCNN3	-1.68311	1.12647e-06	ANGPT2	2.02428	5.11803e-06	IRF4	-2.19163	0.00748258	PCED1A	1.95449	0.00723841
CCNF	1.40627	1.12664e-06	AMPD2	1.00392	5.14398e-06	BAG2	-2.02212	0.00748917	TMOD2	-1.8731	0.0072548
TMEM133	-1.111	1.14572e-06	ASCL2	3.86967	5.19642e-06	MYO5A	-1.63437	0.00752326	RHOH	-2.17189	0.00726631
MTBP	1.92338	1.16673e-06	C17orf53	1.3988	5.34108e-06	LIME1	2.48807	0.00752484	TSSK6	2.4882	0.00730481
NKRF	1.31422	1.17053e-06	SEMA4G	-1.26817	5.39814e-06	NIT2	1.20087	0.00759558	GRASP	-1.45164	0.0073114
CENPP	1.14763	1.18503e-06	SHMT2	1.23541	5.44444e-06	MITF	-1.91566	0.00759822	NXPE3	-1.71426	0.00731779
CHAF1B	1.34447	1.19811e-06	TRAF5	1.99966	5.50425e-06	PLEKHA8	1.26203	0.00763443	GABRE	3.25151	0.00739728
PHYH	-1.31664	1.24663e-06	APOL6	-1.22811	5.58443e-06	SH3BP5	-1.56205	0.00766041	CBX3	1.08378	0.007429
FTH1	-1.29411	1.26104e-06	SAPCD2	2.21125	5.6057e-06	KIF2C	1.38979	0.00766575	SYTL2	-1.4011	0.00747684
FGFR2	-2.15633	1.26722e-06	LYAR	1.51342	5.6057e-06	RNF144B	-1.36367	0.00767076	BTNL8	-2.97113	0.00749577
RPS6KL1	1.76125	1.27396e-06	PANK3	-1.26989	5.61674e-06	EVA1A	3.54589	0.00767076	ACTA2	-2.06586	0.00751203
OAF	-1.05354	1.34018e-06	SLC4A11	4.37661	5.62315e-06	MXRA7	-1.67841	0.00769953	LRRK2	-2.46593	0.00752169
CMTM8	1.22853	1.36819e-06	ZNF280C	1.55802	5.64038e-06	LSP1	-1.69637	0.00769953	RNF183	4.53279	0.00752169
LMBRD1	-1.0735	1.37299e-06	NDRG2	-1.34878	5.78652e-06	SNTB1	2.27313	0.00772053	TFR2	3.06286	0.00752169
WISP1	3.09628	1.3738e-06	OAF	-1.04622	5.83303e-06	PCSK9	3.86441	0.00776435	TRMT1	1.48317	0.00765389
MMP3	6.32537	1.38723e-06	FAS	-1.5944	5.90461e-06	TMTC2	-1.22306	0.00779766	ZNF195	1.11665	0.00765921
AVPI1	-1.12308	1.38861e-06	CD1D	-1.73931	5.91518e-06	DISP1	-1.14238	0.00779766	NOC3L	1.06043	0.00766498
MTFR2	1.50349	1.39241e-06	CDCA4	1.48225	6.11406e-06	ARHGEF37	-1.4916	0.00779766	PRKCE	-1.14308	0.00766498
CALML4	-1.07024	1.41346e-06	ARSA	-1.32418	6.12532e-06	CHP2	-2.71888	0.00781601	ZSWIM1	1.67839	0.00766498
PSRC1	1.42395	1.46275e-06	VAPA	-1.06098	6.13343e-06	ATP2A3	-1.92035	0.00782208	LHFPL2	-1.21933	0.00766498
PCDH1	-1.02937	1.46603e-06	PAG1	-1.82815	6.14153e-06	HCFC2	-1.13906	0.0078341	ASAP3	-1.37391	0.00767244
PTPRJ	-1.03755	1.50332e-06	ASXL1	1.09299	6.19871e-06	SRD5A1	1.38622	0.00787128	AXL	-1.86291	0.00768122
MYH11	-3.03174	1.51478e-06	CAT	-1.01863	6.20105e-06	C9orf117	1.90401	0.00787467	POLR1C	1.47744	0.00768581
STAB1	-1.62794	1.5298e-06	CD48	-2.13951	6.2432e-06	CKS2	1.88792	0.00788029	PDDC1	1.34284	0.0077021
MMP11	4.17434	1.56614e-06	UBA2	1.01901	6.31955e-06	COL11A1	5.56905	0.00799197	HSPD1	1.10532	0.00772551
ARHGAP42	-1.21818	1.57173e-06	C1orf112	1.39684	6.39661e-06	SYP	-2.08287	0.00799197	GNG11	-1.52356	0.00774452
KLC4	-1.29286	1.59774e-06	TEP1	-1.12324	6.57123e-06	RSRP1	1.83649	0.00799197	KIF1C	-1.1264	0.00776317
MZB1	-2.3972	1.60184e-06	DIAPH3	1.69867	6.57152e-06	GNAZ	-1.83484	0.00801518	UCKL1	1.74652	0.00776317
PHF19	1.26862	1.6034e-06	CAPN13	-2.11511	6.63661e-06	PLXNA2	-1.16953	0.00802059	NEXN	-2.66469	0.00777463
NR3C1	-1.69869	1.62712e-06	NEU4	-2.33104	6.65354e-06	PRMT3	1.42724	0.00802154	GRHL2	1.11929	0.00779491
STRA6	6.09037	1.6278e-06	HERC3	-1.09161	6.66316e-06	CCDC150	2.3704	0.00802203	FER	-1.20851	0.00782545
NEO1	-1.22229	1.63732e-06	SPN	-1.74875	6.66847e-06	MMP7	7.31789	0.00802203	RAB15	1.31808	0.00782545
STX1A	2.42203	1.65459e-06	PRPS1	1.06524	6.69492e-06	A2M	-1.50779	0.00802203	ITGA5	-1.91842	0.00783785
ASUN	1.25039	1.67337e-06	ECE1	-1.16123	6.69492e-06	ZNF485	1.27322	0.00802203	GALNT8	-1.84616	0.00786294
ENSG00000183248	4.2713	1.67559e-06	CALML4	-1.20377	6.80562e-06	CD27	-1.97246	0.00804242	GNA11	-1.11999	0.0078986
ANKS6	1.08401	1.69519e-06	GIMAP6	-1.61825	6.83702e-06	MRPL53	1.27969	0.00804627	PLXNA2	-1.12844	0.00790684
ALDH6A1	-1.14689	1.76906e-06	LHX4-AS1	1.13346	6.87573e-06	PREB	1.04002	0.00811137	RCAN2	-1.83616	0.00790712
PPIL1	1.45143	1.76935e-06	FBXO41	2.27281	6.87573e-06	NFIC	-1.36126	0.00815624	CELF2	-1.50486	0.00796357
RPF2	1.19931	1.77788e-06	FLNB	-1.32163	6.87573e-06	NKD2	3.93982	0.00828883	IKZF1	-2.10726	0.00798269
CCL28	-2.11059	1.87512e-06	COA1	1.01624	6.89097e-06	RPIA	1.05713	0.00828883	CALD1	-2.44008	0.00798269
NTMT1	1.16734	1.8763e-06	EMP1	-1.75528	7.00705e-06	CCDC130	1.3007	0.00828883	SLC25A25	-1.3304	0.00798449
FRAT1	-1.00216	1.89032e-06	PMAIP1	2.03408	7.02663e-06	PCID2	1.17703	0.00831018	FBXL6	1.76322	0.00799852
CAMK2D	-1.01988	1.91972e-06	RNF125	-1.81033	7.10688e-06	EHBP1L1	-1.03965	0.00833321	TRIM65	1.28413	0.00802092
KIF14	1.86318	1.93594e-06	VWA2	3.94197	7.22333e-06	PDCD2L	1.2587	0.00838039	PSPH	1.78861	0.00802092
WDR7	-1.09816	1.93707e-06	EBPL	1.46718	7.22333e-06	MYCT1	-1.54853	0.00839632	SLC11A2	1.43094	0.00802092
WDR3	1.02099	1.97732e-06	POP1	1.54125	7.22333e-06	TOP1MT	1.78666	0.00839632	TTC26	1.30693	0.00802961
E2F1	1.81878	1.98357e-06	KIF26B	4.0411	7.22333e-06	BTK	-1.72654	0.0084149	CD48	-2.11294	0.0080744
UTP14A	1.43461	1.99185e-06	MTG2	1.13129	7.34966e-06	ATF3	-1.73576	0.00849419	RAB12	-1.25636	0.0080744
ZNF74	1.30901	2.01522e-06	CKAP2L	1.5149	7.44251e-06	NFASC	-1.69496	0.00849419	SYNPO	-1.26093	0.00810443
TRAF5	1.78321	2.04521e-06	SLC7A1	1.41999	7.44316e-06	FANCF	1.13573	0.00850022	EIF2S2	1.21578	0.00812575
TCEA3	-1.66908	2.07012e-06	ZNF121	1.68086	7.46027e-06	NLE1	1.37971	0.00850022	GGT6	-1.32292	0.00813312
ABCB1	-2.42178	2.07308e-06	C1orf109	1.17319	7.59233e-06	TAGAP	-1.87077	0.008517	RSRP1	1.67338	0.00816018
ZBTB7C	-2.26222	2.07661e-06	FAP	4.92533	7.60302e-06	FKBP5	-1.23852	0.00852095	KLHL6	-2.09329	0.00821739
GIMAP8	-1.53376	2.09442e-06	NUF2	1.79071	7.65993e-06	STAG3L5P-PVRIG2P-PILRB	2.372	0.00852095	ZNF575	-1.36854	0.00824394
LIPH	-1.37803	2.11592e-06	PSAT1	2.822	7.68062e-06	TUBB6	-1.81264	0.00852271	MT1G	-2.68109	0.0082505
F13A1	-2.36775	2.12822e-06	CMTM8	1.3484	7.6979e-06	HM13	1.36573	0.00854664	RECQL4	2.67624	0.00826181
MRTO4	1.22296	2.13708e-06	CYP4F2	-3.18512	7.72684e-06	CCNF	1.46961	0.00861425	TP53INP1	-1.26067	0.0082962
KDELC1	1.6086	2.16527e-06	ABI3BP	-2.36154	7.76669e-06	AP006285.2	3.20316	0.0086161	TNFSF15	1.45852	0.0082962
HSPD1	1.19024	2.1699e-06	TWISTNB	1.10839	7.76669e-06	BRCA2	2.01202	0.00865178	SLC4A11	3.88096	0.00830463
EIF3B	1.08736	2.20175e-06	RIOK1	1.07986	7.92417e-06	WDR12	1.05326	0.00866538	PRKG1	-1.81058	0.00834976
TTLL4	1.01303	2.20175e-06	TNFRSF11A	-1.64504	7.92417e-06	ZCCHC24	-1.66453	0.00873486	LRRC19	-1.9932	0.00838092
UBE2S	1.73427	2.21131e-06	AGAP3	1.13032	8.01913e-06	PARD3B	-1.27903	0.00877887	ACTR5	1.40207	0.00838092
NLE1	1.31561	2.21199e-06	GJB3	2.50353	8.17303e-06	NUP62CL	1.99605	0.00879354	SCP2	-1.02924	0.00838215
GIMAP7	-1.55831	2.23915e-06	MT1E	-2.83159	8.17303e-06	METTL1	1.1044	0.00879477	ZFAND1	1.01488	0.00838887
CD180	-1.87079	2.26124e-06	ANKZF1	1.08873	8.17303e-06	PDLIM7	-1.62576	0.00879477	DISP1	-1.22839	0.00844613
CCNB1	1.57725	2.26467e-06	ITPKA	-1.99983	8.25636e-06	PPAT	1.45539	0.00881608	GRHL3	5.34813	0.00848073
MTERF3	1.4063	2.28623e-06	LZTS3	2.36129	8.25977e-06	WDR74	1.25791	0.00881608	DDR2	-2.7109	0.00849471
TBC1D30	1.31143	2.31726e-06	SDHA	-1.15032	8.26655e-06	LRP8	1.87987	0.00891334	SMOX	1.68772	0.00849749
RPP40	1.46291	2.3245e-06	GRHL1	2.77867	8.33192e-06	RUNX1	1.46078	0.00893636	LZTS3	2.36263	0.00852643
GGT6	-1.96414	2.32782e-06	DDX27	1.17843	8.33598e-06	MRPL17	1.30891	0.00893636	STYK1	-1.55742	0.00853968
TRMT1	1.44332	2.34969e-06	MAP2K6	-1.38407	8.34658e-06	TGDS	1.61165	0.00898853	PSRC1	1.64943	0.00862302
PRR11	1.32855	2.36941e-06	RACGAP1	1.06321	8.47703e-06	B3GNTL1	1.74874	0.00905913	SPATA33	1.77054	0.00868223
LGALSL	-1.00375	2.37265e-06	CCL15	-1.70417	8.5526e-06	EFNA4	1.19136	0.00912871	SERTAD4	-2.30338	0.00871411
RNF183	3.33124	2.37942e-06	PHF7	-1.21002	8.68363e-06	PILRB	3.28916	0.00914519	ZNF25	-1.32927	0.00880134
PANK3	-1.165	2.3889e-06	MPPE1	-1.14282	8.68363e-06	BOC	-2.18426	0.00916027	DDIAS	1.90063	0.00881509
ADAM12	4.62152	2.42626e-06	NCAPD3	1.05515	8.7196e-06	WDR66	2.25033	0.00916027	C2orf15	1.6728	0.00882116
MFSD12	1.50414	2.44824e-06	FAM83G	-1.00105	8.72924e-06	MT1E	-2.40576	0.00916027	SAPCD2	2.15728	0.00885372
MT1E	-2.46796	2.45185e-06	TIGD1	1.6854	8.76141e-06	TBC1D24	1.02799	0.00916794	THUMPD2	1.10847	0.00890927
RHEBL1	1.88198	2.45185e-06	NXT1	1.63887	8.77226e-06	VSIG2	-3.027	0.00927005	NFXL1	1.19374	0.0089259
ANKS4B	-1.10913	2.45316e-06	ALDH6A1	-1.26103	8.78779e-06	XPO5	1.06249	0.0093042	TSHZ1	-1.25291	0.00906814
NIFK	1.10879	2.45443e-06	LIPH	-1.37219	8.81839e-06	AFF4	-1.0536	0.0093223	FCGBP	-3.45073	0.00906814
TCOF1	1.30508	2.45487e-06	SEPHS2	-1.11067	8.90233e-06	CBX6	-1.70926	0.00934286	DDX56	1.10384	0.00907367
COL7A1	3.50419	2.46629e-06	C5orf28	1.12304	8.96825e-06	TCN2	-1.47512	0.00934286	CCNI2	1.73321	0.00908568
CASD1	-1.1795	2.48086e-06	IL10RA	-1.82963	9.02418e-06	KIAA1614	-1.33836	0.00938908	RGAG4	-2.03123	0.00909744
CPTP	-1.1832	2.53636e-06	CHTF18	1.77978	9.057e-06	OGT	1.50495	0.00945269	CAMK2D	-1.20747	0.00912868
CD27	-1.91471	2.55913e-06	GTF2F2	1.55658	9.08492e-06	RHBDF2	1.592	0.00946303	SELL	-2.01499	0.00912868
DARS	1.05454	2.5917e-06	SQLE	1.99157	9.19045e-06	LRP5L	2.18524	0.00970062	UBE3D	1.41817	0.00912868
SGK2	-1.86834	2.60397e-06	SLC5A6	1.90337	9.3494e-06	MLXIPL	3.72456	0.00970062	PPP2R3B	2.38058	0.00913518
E2F7	1.87683	2.61215e-06	EXOSC8	1.46796	9.35131e-06	BHLHE41	-1.97789	0.00970062	CLMP	-2.6078	0.0091503
SLC27A2	-1.16425	2.61385e-06	ATP2A3	-1.91243	9.38442e-06	LZTS3	2.58899	0.00970062	HK2	-1.1532	0.0091503
ITM2A	-1.78723	2.63754e-06	AURKA	1.42652	9.38442e-06	STARD13	-1.25265	0.00970062	NFASC	-1.63885	0.0091503
E2F5	1.68415	2.73587e-06	P3H1	1.41112	9.47225e-06	QKI	-1.5527	0.00971936	RELL2	2.7161	0.00915682
IPO5	1.15135	2.74387e-06	EDNRB	-1.38603	9.47856e-06	S1PR1	-1.4217	0.00974573	GALNT1	-1.01988	0.00917418
ATAD2	1.67464	2.75416e-06	AIF1	-1.44721	9.54748e-06	RGS5	-1.64801	0.00974883	AGAP3	1.09767	0.00920702
TAF1D	1.47991	2.75416e-06	TPK1	-1.27501	9.64096e-06	HCLS1	-1.50484	0.00977378	USP53	-1.12671	0.00924775
TRAP1	1.28486	2.75688e-06	TRAP1	1.25934	9.73142e-06	PPP2R3B	2.09889	0.00979682	ZNF587	1.09155	0.0092543
RECQL4	2.1729	2.77817e-06	DBF4B	1.34464	9.77623e-06	ETV7	2.23071	0.00983025	PHF14	1.0563	0.00926459
GDF15	2.96174	2.88633e-06	STAB1	-1.68145	9.81909e-06	DCAF13	1.25928	0.00990467	CGN	-1.02061	0.00927172
ABCA5	-1.56295	2.9022e-06	ATP6V1E2	1.43284	9.87483e-06	OTUB2	2.46688	0.00990658	ELL2	-1.1683	0.00931549
CAMTA2	-1.03412	2.98516e-06	IL16	-2.00429	9.90734e-06	CTHRC1	4.10279	0.00990658	TTC28	-1.65961	0.00940625
BGN	3.26652	3.00817e-06	PDLIM2	-1.42511	9.91717e-06	APC	-1.24318	0.00996075	METTL1	1.04443	0.00943589
EXOSC8	1.24825	3.0417e-06	EEF1E1	1.45489	9.94805e-06	CCRN4L	-1.23545	0.0100494	C15orf48	-1.77874	0.00945166
SHE	-1.6242	3.0417e-06	F13A1	-2.2674	1.00427e-05	THSD4	-1.45464	0.0100868	RPN2	1.02681	0.0094716
ANGPT2	1.81964	3.11692e-06	ANXA3	1.88856	1.01943e-05	CBX4	1.55583	0.0100868	CYP2S1	2.02848	0.00955045
NANP	1.43796	3.2504e-06	RPS6KA5	-1.36571	1.0234e-05	NUP37	1.10285	0.0100868	SYNE1	-2.2468	0.00958451
RRS1	1.42354	3.28753e-06	SSTR1	-2.0402	1.03703e-05	ATP11A	2.3154	0.0100868	SRI	-1.01723	0.00960409
AP3M2	1.21694	3.32374e-06	EME1	1.70859	1.04023e-05	EXOSC5	1.61081	0.0100945	TP53RK	1.41027	0.00961011
DGAT2	2.02579	3.3379e-06	KIAA0020	1.27059	1.04528e-05	RGL1	-1.39819	0.0101238	SLC25A12	-1.00912	0.00961385
PIF1	1.77811	3.3493e-06	ABCC1	1.13757	1.04634e-05	SLC5A6	1.84749	0.0101372	PGM1	-1.14009	0.00963302
PALD1	2.40201	3.35072e-06	RCBTB1	1.60154	1.05542e-05	PRKACB	-1.65065	0.0101372	HAUS5	1.11009	0.0096814
RCN1	1.24577	3.35072e-06	RCSD1	-1.70353	1.06192e-05	COL4A5	-2.0004	0.0101372	DZIP1	-2.04055	0.0096814
TRAIP	1.35015	3.38535e-06	PHGR1	-2.33878	1.06354e-05	MTERF3	1.42056	0.0101479	CPEB4	-1.39773	0.00968674
MFAP2	2.89068	3.38557e-06	TP53INP1	-1.43835	1.07136e-05	TMEM216	1.11177	0.0101479	ZNF789	1.15618	0.00968674
COL4A1	1.88429	3.39253e-06	C14orf79	1.54291	1.07136e-05	ADH1C	-3.0902	0.0102076	TONSL	1.87127	0.00971615
MAD2L2	1.54432	3.41907e-06	WDR62	1.75676	1.07163e-05	LRRC19	-2.06894	0.0102273	CXXC5	1.21261	0.0097471
ANXA3	1.85562	3.43293e-06	AP5M1	-1.07128	1.09946e-05	TKT	1.32148	0.0102273	RAD54B	1.87627	0.0097471
GPT2	1.63218	3.44584e-06	CDC42BPG	-1.13724	1.10703e-05	WDR5B	1.18459	0.0102644	KLHL5	-1.64812	0.0097471
RRP1	1.21035	3.47319e-06	REXO2	1.07779	1.10703e-05	DDX39B	1.42824	0.0103329	FAM227A	2.32333	0.0097471
TSEN2	1.35402	3.5269e-06	CENPN	1.28167	1.10996e-05	DHX34	1.64898	0.010337	C9orf117	1.78268	0.0097471
NAA25	1.15247	3.53312e-06	SGPP2	-1.22859	1.11303e-05	FLI1	-1.3999	0.0104156	NARF	1.15423	0.00978821
TXNIP	-1.40883	3.5479e-06	ZNF761	1.11303	1.12177e-05	CFH	-1.75791	0.010437	WLS	-1.0328	0.00980902
MYBL2	2.08086	3.56872e-06	MMP7	8.30879	1.12364e-05	DTX1	-1.70346	0.010437	TMCO6	1.31579	0.00982494
NAT9	1.22611	3.59622e-06	CYP2J2	-1.62646	1.13186e-05	TRAIP	1.39749	0.010437	SVEP1	-2.15364	0.0098629
GCNT3	-2.22995	3.65278e-06	PTPRF	-1.20664	1.13186e-05	HGH1	1.68503	0.0105499	SLC22A3	1.76595	0.00986813
PCNXL2	1.50483	3.70033e-06	WDYHV1	1.32056	1.13186e-05	SUSD6	-1.01051	0.0106181	SPINK5	-2.21592	0.00989678
S100P	3.29595	3.7229e-06	KAL1	3.28855	1.13196e-05	BORA	1.53208	0.0106502	ACO2	-1.06181	0.00992607
ITPKA	-1.79668	3.73662e-06	HLA-DMB	-1.77742	1.13826e-05	MN1	-1.92986	0.0106502	TMEM9	1.14586	0.00997514
DBNDD1	2.29165	3.74154e-06	EZH2	1.1964	1.14362e-05	ST3GAL4	-2.08621	0.0107055	ARID3A	3.14388	0.00997838
GPATCH4	1.05065	3.74154e-06	TRMT6	1.36245	1.15467e-05	ZNF121	1.57573	0.0107055	ENSG00000179240	1.6683	0.0100217
MLXIP	-1.00783	3.80461e-06	FAM73B	-1.07735	1.17032e-05	DNAJC18	-1.04014	0.0107055	TGDS	1.5717	0.0100288
KLHL35	4.06536	3.86157e-06	SETD6	1.11177	1.18457e-05	CH507-42P11.8	-2.06847	0.0107104	MAMLD1	-1.72488	0.0100288
POLD2	1.3523	3.89858e-06	SPINT1	-1.13745	1.18497e-05	HOXB8	4.51581	0.0107104	PROSER1	1.58317	0.0100359
SLC7A11	3.16859	3.89858e-06	FAM129A	-2.02428	1.19538e-05	SLC41A2	-1.36756	0.0107208	TGIF2	1.79412	0.0100359
PBXIP1	-1.0932	3.90221e-06	GABRE	2.59748	1.20093e-05	TMEM132A	2.48294	0.0107269	WDR78	-1.52858	0.0101363
CCNE1	1.64932	3.95055e-06	WDR35	1.62529	1.20404e-05	TBC1D9	-1.57025	0.0108751	C2	2.3343	0.0101694
CENPH	1.42937	3.9861e-06	EXOSC7	1.05989	1.20451e-05	ADTRP	-2.5991	0.0108751	FXYD5	1.62086	0.0101801
MYLK	-2.06646	4.01643e-06	LRP10	-1.11851	1.20564e-05	PPARGC1B	-1.147	0.010893	LIX1L	-1.64327	0.0102286
KIAA1524	1.54711	4.03089e-06	ZBTB12	1.62974	1.21428e-05	LIMA1	-1.25162	0.0109181	TDGF1	3.85193	0.0102423
PHYKPL	-1.08483	4.10238e-06	C10orf99	-2.23785	1.21942e-05	LATS2	-1.32626	0.0109181	PDCD5	1.15676	0.0102423
PELI2	-1.62726	4.1049e-06	NR2C2AP	1.25415	1.21942e-05	RAB3B	-2.31352	0.0109181	TSPAN11	-2.18941	0.0102445
ODC1	1.37666	4.22633e-06	FOXA2	1.83286	1.21942e-05	FRMD3	-2.07809	0.010949	CBX6	-1.8288	0.0102552
TTI1	1.25107	4.36232e-06	RGS16	2.64715	1.22836e-05	PLAC8	-2.44376	0.0109896	MMP11	5.51977	0.0103112
EIF2S2	1.117	4.4408e-06	C10orf35	1.66901	1.23748e-05	TCF4	-1.47116	0.0110238	CHD3	-1.33267	0.0103112
PTP4A1	-1.03076	4.46952e-06	RRP9	1.53739	1.23774e-05	GUCY1A3	-1.98491	0.0110238	ZNF276	1.10684	0.0103112
GPX3	-1.80526	4.47396e-06	MSX1	4.49681	1.23774e-05	QSOX2	1.16099	0.0111102	BLVRA	-1.37309	0.0103112
MCM6	1.03157	4.5115e-06	CBX3	1.26102	1.23774e-05	TUT1	1.10828	0.0111102	KCTD9	-1.55597	0.0103112
CHEK1	1.20271	4.59116e-06	BRAT1	1.02837	1.23774e-05	BUB1	1.29653	0.0111102	CEACAM7	-2.79217	0.0103123
SPOCD1	2.76099	4.6163e-06	KLHL17	1.90556	1.24523e-05	PTPRC	-1.82039	0.0111406	SAMD10	2.05447	0.0103136
IFT22	1.16075	4.65778e-06	ADAMTSL1	-1.78317	1.25181e-05	PAFAH1B3	1.87127	0.0112239	CENPI	1.3895	0.0103257
NUF2	1.77228	4.65803e-06	ULK3	-1.0166	1.25302e-05	TDP2	-1.16406	0.0112351	CD59	-1.03658	0.0103688
PABPC1L	3.23717	4.66018e-06	SCML1	1.78898	1.26138e-05	FBXO41	1.93451	0.0113692	STX16	1.18558	0.0104025
HAGHL	3.3893	4.66018e-06	RNF138	-1.07343	1.27297e-05	FANCA	1.395	0.0113824	EXOSC3	1.03832	0.0104189
KIAA0895	2.01648	4.73218e-06	COL7A1	3.48965	1.28686e-05	ANKRD13B	2.1843	0.0113974	NLE1	1.62537	0.0104303
TSPAN5	1.78204	4.78958e-06	PKP1	4.46939	1.29749e-05	SLC17A5	-1.0709	0.0114041	HMMR	1.92489	0.0104808
KLK6	9.49158	4.81812e-06	PAK1IP1	1.16489	1.3017e-05	DXO	1.28925	0.0114185	LYST	-1.26707	0.0104906
MPP3	2.04409	4.85707e-06	PTP4A3	3.25992	1.30804e-05	RNASEH2A	1.53442	0.0114388	TG	4.78572	0.0104906
C16orf59	1.72853	4.89917e-06	AQP7	-2.12106	1.30804e-05	FTSJ1	1.27279	0.0115161	NT5DC2	1.64156	0.0104906
RHOBTB2	-1.29767	4.89917e-06	SLC12A8	1.08129	1.33052e-05	FAAH2	1.39132	0.0115926	MTHFD1L	1.66951	0.0104906
FANCD2	1.14654	4.92632e-06	TNS4	3.51446	1.33607e-05	MACC1	2.06511	0.0116328	ENTHD2	1.26052	0.0104906
DCAF13	1.38039	5.0346e-06	RFC4	1.26133	1.3457e-05	TMEM97	1.50448	0.0117076	ST5	-1.12322	0.0104906
MSI2	1.23797	5.06874e-06	C2CD4A	3.46444	1.35679e-05	ZNF239	1.68355	0.0117681	CPEB2	-1.36711	0.0104906
CCDC74A	1.64891	5.15441e-06	ABI3	-1.35082	1.35679e-05	GRHL1	2.45634	0.0119018	PNPO	1.33726	0.0104906
CKAP2	1.39577	5.18188e-06	MVP	-1.14427	1.37622e-05	EVPL	2.20252	0.0119297	PARD6G	-1.50593	0.0105093
BRCA1	1.3005	5.23798e-06	NOTCH3	2.1064	1.38305e-05	DNMT3B	2.26105	0.0119297	LTB	-1.6433	0.0105461
TCF7	1.79553	5.38605e-06	TCOF1	1.32484	1.38305e-05	CSE1L	1.34678	0.0119297	GLYCTK	1.53558	0.0105461
TG	4.98648	5.52792e-06	CPED1	-1.62058	1.38414e-05	SNPH	-1.61597	0.0119504	SMIM6	-1.62656	0.0105471
PLS3	1.56222	5.53918e-06	PGM5	-2.23257	1.38748e-05	HSF4	2.95596	0.0120161	ZDHHC9	1.49935	0.0105471
ZNF280C	1.54107	5.57429e-06	TTC38	-1.34819	1.38954e-05	MIDN	-1.0445	0.0120363	ESPL1	1.57617	0.0105554
ITGB7	-1.78881	5.61566e-06	TOP1MT	1.97808	1.40442e-05	CDC45	1.65765	0.0120681	BLOC1S3	1.08019	0.0105554
PRC1	1.2102	5.80631e-06	ADAT2	1.87975	1.40859e-05	RHOJ	-1.38797	0.0120681	ATAT1	1.56714	0.0105652
NUP37	1.10036	5.81031e-06	TAF1A	1.64716	1.41403e-05	DENND5A	-1.30328	0.0121157	LRRC61	1.56362	0.0105724
BRIX1	1.51472	5.84689e-06	CNKSR3	-1.13538	1.41467e-05	SLC4A11	4.40253	0.0122077	ASTN2	-1.23233	0.0105796
TRMT11	1.06381	6.04224e-06	ZNF485	1.40566	1.41551e-05	DPYSL3	-1.93609	0.0122077	WDR66	2.44834	0.0105796
GINS3	1.21445	6.07736e-06	SRCIN1	2.55783	1.42804e-05	LRRC36	3.24958	0.0122442	FAM134B	-1.65143	0.010609
MND1	1.66029	6.20099e-06	DSN1	1.1831	1.42804e-05	TRMT1	1.53806	0.0122658	PPARGC1B	-1.24367	0.0106574
NAP1L1	1.24795	6.27905e-06	NOB1	1.23297	1.42804e-05	NOTUM	10.7368	0.0123546	AGR2	-1.59998	0.0106755
CCDC113	1.97188	6.31196e-06	UBE2T	1.58547	1.42821e-05	MTG2	1.27107	0.0124476	BORA	1.47744	0.0106755
PDCD5	1.20978	6.32619e-06	ASUN	1.14457	1.42821e-05	REV3L	-1.00834	0.0125206	ITGB3	-1.88243	0.0106755
ARHGEF39	1.3141	6.4189e-06	ADCY6	-1.0337	1.44087e-05	IER5L	2.6029	0.0125207	C1orf109	1.14548	0.0107132
GDPD5	2.90905	6.58382e-06	RRM2	1.34259	1.44087e-05	RGS10	-1.2434	0.0126065	MDM1	-1.08706	0.0107825
PPA1	1.17141	6.73559e-06	KLHL35	4.33698	1.44606e-05	MCC	-1.50887	0.012623	UGT2B17	-4.0197	0.0107944
WDR74	1.1798	6.73559e-06	HAGHL	3.59904	1.45589e-05	CENPI	1.55035	0.0126273	JADE3	1.21236	0.0108288
GPR180	1.34976	6.73956e-06	RFK	-1.14914	1.4564e-05	NUF2	1.90454	0.0127293	TSEN2	1.48878	0.0108288
SDHD	-1.06422	6.7769e-06	DNAJC2	1.33932	1.4564e-05	LETMD1	1.0585	0.0127493	RASSF6	-1.31107	0.0108813
MAP2K6	-1.24441	6.81731e-06	EPHA10	-1.63965	1.46244e-05	ARHGAP25	-1.41135	0.0127526	PIK3CG	-2.22502	0.0108813
CNDP2	-1.01847	6.87409e-06	SMYD2	1.00704	1.46861e-05	GOLM1	-1.18546	0.0129348	TAF4	1.10121	0.010935
KIF26B	3.6559	6.87581e-06	POLR1E	1.04494	1.48415e-05	TTC9C	1.0104	0.0130092	AKAP13	-1.26678	0.0109456
KCNJ14	1.78684	6.87581e-06	BUB1	1.22344	1.51122e-05	CCNL2	1.51281	0.0130128	SYNE4	2.43414	0.0109763
TCTN1	1.18581	6.91555e-06	KIF20A	1.31887	1.51122e-05	ZP3	2.26559	0.0130128	DNAAF5	1.29735	0.0110675
FKBP14	1.18016	6.97354e-06	TUBGCP3	1.09719	1.5262e-05	SHROOM3	-1.05184	0.0131	ZCCHC24	-1.5633	0.0110764
TIMELESS	1.09869	6.98281e-06	MAGOHB	1.22738	1.52718e-05	ACVRL1	-1.31347	0.0131576	CAD	1.33478	0.0111304
MRPS23	1.21759	7.02507e-06	PQLC1	-1.20958	1.52755e-05	WIPF1	-1.32165	0.0131576	ATP6V1C2	2.92208	0.011227
TICRR	1.53702	7.07408e-06	RPF2	1.30326	1.52755e-05	ATG9B	3.08362	0.0131865	ARL6IP4	1.44916	0.011227
COMP	8.13203	7.07408e-06	LHFPL2	-1.08122	1.52755e-05	MDM1	-1.0795	0.0132681	RMND1	1.04484	0.0112278
RFK	-1.07881	7.10829e-06	ARFGAP1	1.29563	1.52963e-05	RTEL1-TNFRSF6B	2.69096	0.0133038	THEM6	2.12587	0.0112499
ATAD3B	1.62092	7.1525e-06	ADCY5	-2.15129	1.53916e-05	CPNE5	-1.66286	0.0134097	MST1	2.57983	0.011282
DHX34	1.33769	7.17102e-06	IER5L	1.84572	1.56444e-05	FAS	-1.48518	0.0134926	PPP1R13L	1.5302	0.0112959
SLC7A6	1.38551	7.17669e-06	DLGAP4	1.02002	1.56679e-05	EBF4	-1.71198	0.0135531	AGTRAP	1.23036	0.0113391
RCBTB1	1.2902	7.26807e-06	FOSL2	-1.01829	1.56679e-05	KLK6	8.56767	0.0136956	SS18L1	1.13912	0.0113638
TBC1D9	-1.43376	7.35315e-06	FAM92A1	1.88562	1.57376e-05	PRR11	1.76805	0.0137392	OGT	1.52579	0.0113666
PAK1IP1	1.12679	7.37825e-06	ASNS	1.70141	1.58138e-05	ZNF792	1.17256	0.0137418	NTMT1	1.16388	0.01137
SP5	4.25343	7.53693e-06	ERBB2IP	-1.10885	1.5858e-05	CDC25C	1.38754	0.0138071	SMARCD3	-1.29428	0.01137
CDK1	1.70709	7.61534e-06	PKMYT1	1.89667	1.59051e-05	RELL2	2.58471	0.0138482	RBL1	1.28928	0.0114216
HSF4	2.47326	7.63815e-06	BOP1	2.06849	1.61279e-05	GRPEL2	1.10669	0.01386	LIPH	-1.59433	0.0114942
LRP11	1.09405	7.65373e-06	MFSD12	1.41176	1.61279e-05	COA1	1.03129	0.0138739	ZNF841	1.36102	0.0115218
NUP35	1.02755	7.72054e-06	RPP40	1.47662	1.62141e-05	HCN3	1.71603	0.0138739	CD99L2	-1.01695	0.0115269
PGAM5	1.18284	8.03352e-06	CDC45	1.6205	1.6228e-05	RIPK2	1.06529	0.0139174	LIME1	2.32162	0.0115723
SDPR	-1.92912	8.18334e-06	JAG2	2.27783	1.63641e-05	PUS7	1.23966	0.013941	YTHDF1	1.08547	0.0116394
ATP8A1	-1.56957	8.42111e-06	SELENBP1	-2.26898	1.65187e-05	SPIN4	1.28174	0.013941	PCSK9	4.05399	0.0116841
EXOSC7	1.13712	8.61323e-06	PDE5A	-1.60966	1.65561e-05	EMILIN1	-1.68158	0.0140209	APBB1	-1.83509	0.0116995
BDH2	-1.26351	8.6678e-06	CKAP2	1.60038	1.65855e-05	GALNT12	-1.35585	0.0140401	RIMKLB	-1.94126	0.0117155
CD276	1.22754	8.77872e-06	SPATA24	-1.09441	1.66014e-05	RECQL4	2.4669	0.0140641	SECISBP2L	-1.30448	0.0117446
MMS22L	1.43743	8.80491e-06	MELK	1.4604	1.6814e-05	CNKSR1	1.48112	0.0141318	MOCS3	1.40076	0.0117748
HMGCS2	-2.74557	9.03414e-06	ZNF514	1.36985	1.68205e-05	FECH	-1.05709	0.0141379	ERRFI1	-1.32835	0.0118059
LSP1	-1.50985	9.11589e-06	PTPLAD1	1.0104	1.6873e-05	C3orf18	-1.52545	0.0142513	CCDC57	1.22088	0.0118158
TMEM54	-1.34383	9.29715e-06	HSF4	2.91957	1.6992e-05	SRMS	3.38107	0.0144045	TTF2	1.13692	0.0118359
LIPA	-1.14244	9.329e-06	EXO1	1.45234	1.6992e-05	SS18L1	1.23423	0.0144365	RNF32	1.59362	0.0118544
DONSON	1.05801	9.40063e-06	BMP7	3.97137	1.70234e-05	LRRC8C	-1.34847	0.0144365	SCML1	1.96722	0.0118641
TARBP1	1.2878	9.46867e-06	LMOD1	-2.25832	1.72716e-05	STRIP2	2.15395	0.0144381	TIAM1	-1.83866	0.0118759
SPDL1	1.21748	9.48125e-06	KALRN	-1.04272	1.73127e-05	CPNE1	1.99436	0.0144509	KNTC1	1.08245	0.0118759
CASP10	-1.10379	9.48737e-06	DENND5B	-1.58159	1.73127e-05	FRMD4A	-1.14625	0.0144564	CHPF	1.43988	0.0118895
STIL	1.28087	9.76213e-06	CCDC113	1.86781	1.73656e-05	OVGP1	1.9246	0.014485	NOD2	1.84308	0.0119125
BRCA2	1.90814	9.77608e-06	CKMT1A	-1.46985	1.73973e-05	C15orf48	-1.89242	0.0144971	HSD11B2	-1.73548	0.0119165
LOXL2	1.92019	9.79489e-06	FKBP10	2.67736	1.75671e-05	MAPK15	4.51941	0.0145047	SYT11	-1.79919	0.011947
EPHA10	-1.30263	9.91141e-06	OPTN	-1.04481	1.7577e-05	SP6	2.78381	0.0145265	MPDZ	-2.29719	0.0119721
KIF9	1.15919	9.96828e-06	BCL10	-1.03483	1.75993e-05	RCL1	1.1047	0.0146926	GNAZ	-2.00308	0.0119784
REXO2	1.12674	9.98212e-06	ABCB1	-2.21375	1.76611e-05	XPNPEP3	1.17335	0.0147128	KCNJ14	1.97483	0.011992
FOXF2	-1.62603	1.01104e-05	NDN	-1.49244	1.79463e-05	IL20RA	1.9312	0.0147128	DNMT3B	2.46088	0.0120225
RNASEH2A	1.45843	1.01119e-05	ZNF74	1.38555	1.82211e-05	PABPC1	1.2092	0.0147267	NPTN	-1.10738	0.0120543
ATL1	-1.20977	1.04687e-05	DPH7	1.14932	1.82752e-05	CD302	-1.48092	0.0147267	PUS1	1.275	0.0120587
CDCA7	1.58506	1.04687e-05	ATL1	-1.19501	1.83357e-05	SYTL3	-1.13535	0.0147375	SETD6	1.332	0.0121133
TRIM59	1.38615	1.08336e-05	RGL2	1.32241	1.83446e-05	E2F1	1.58081	0.014754	TTYH2	-1.41732	0.0121257
PKMYT1	1.92451	1.09706e-05	ACADSB	-1.07763	1.83589e-05	BRICD5	2.06755	0.014765	TMEM97	1.78301	0.0121257
WDYHV1	1.15983	1.10928e-05	CECR1	-1.91573	1.8368e-05	RACGAP1	1.06305	0.0147834	FAT4	-2.04709	0.0121716
NAT2	-1.95014	1.10975e-05	CLCA1	-4.12774	1.87342e-05	C1orf35	1.16816	0.0148165	ZBTB4	-1.23982	0.0122042
STC1	2.66233	1.11263e-05	MCM10	1.6469	1.87527e-05	KCTD12	-1.7781	0.014839	BUB1	1.2926	0.0122575
SLC25A32	1.31531	1.14663e-05	TAF1D	1.58568	1.87844e-05	RELL1	-1.59376	0.014851	NANS	-1.00215	0.0123535
RNFT2	2.04942	1.15532e-05	PPARD	-1.00076	1.89636e-05	C11orf84	1.24446	0.0149294	MTERF3	1.56445	0.0124221
TOP1MT	1.60076	1.15898e-05	GNG2	-1.68291	1.90801e-05	SORD	1.37756	0.0149884	ECI2	-1.34192	0.0124221
USP31	1.06337	1.17169e-05	ANKS6	1.19872	1.96736e-05	DCN	-2.03486	0.0149884	LRP5L	1.56258	0.0124921
CLDN5	-1.8807	1.17366e-05	KHK	-1.88998	2.00397e-05	MRI1	1.37466	0.0149884	MMS22L	1.24964	0.0125592
MYEOV	3.50778	1.17574e-05	TMEM63A	1.44013	2.00938e-05	COL10A1	7.4842	0.0149884	TBC1D9	-1.33206	0.0125617
SLC22A3	2.20067	1.18516e-05	E2F7	1.66938	2.01268e-05	ENPP2	-1.54261	0.0150686	TYSND1	1.58534	0.0125617
PDGFD	-1.54866	1.21125e-05	COX5A	-1.098	2.01728e-05	PID1	-1.72619	0.0151817	NLRP3	-1.81333	0.0125617
DNAAF5	1.02922	1.2204e-05	NIFK	1.18427	2.03191e-05	S100A11	1.48332	0.0151817	TNFAIP8	-1.21515	0.0125737
TWISTNB	1.04556	1.22318e-05	PSMA7	1.32616	2.03436e-05	DUS4L	1.26907	0.0152281	RECK	-1.86528	0.0125984
CDCA8	1.08514	1.22718e-05	NUTF2	1.15588	2.03774e-05	STAMBPL1	1.11911	0.0153564	EXOSC2	1.19373	0.012655
XPNPEP3	1.05065	1.23295e-05	STX16	1.17312	2.05843e-05	PRUNE2	-2.20337	0.0153938	CLK2	1.22552	0.0127177
BOP1	1.88497	1.23365e-05	C11orf95	1.44097	2.07684e-05	DNAJB4	-1.45096	0.0154093	SLC25A20	-1.01538	0.0127337
KIF4A	1.2271	1.25146e-05	CKMT1B	-1.45837	2.07992e-05	GNG11	-1.4549	0.0154578	CEACAM1	-1.45031	0.0127656
TGS1	1.09064	1.27147e-05	RCAN2	-1.49447	2.09933e-05	SH2B3	-1.05915	0.0154831	CCDC84	1.47438	0.0127656
FOXM1	1.31068	1.2814e-05	ZMIZ2	1.04223	2.10063e-05	STC2	3.29523	0.0155128	EBPL	1.73297	0.0127667
ADAMTSL1	-1.76123	1.28151e-05	TMEM231	1.16488	2.11403e-05	RASSF5	-1.45676	0.0155469	POU6F1	-1.23981	0.0127743
MEX3A	2.86752	1.28685e-05	PARM1	-1.63987	2.1211e-05	CLK2	1.21654	0.0156274	MRPL53	1.25674	0.0128475
SSBP2	-1.47595	1.29573e-05	THY1	2.15168	2.13044e-05	RAB15	1.42692	0.015652	MOGAT2	-2.16567	0.0128604
PRPS1	1.14432	1.29585e-05	SLC25A29	1.36882	2.13044e-05	DNAAF5	1.20095	0.0157207	KIFC2	2.64943	0.0128669
FBXO32	-1.52161	1.29778e-05	LEF1	2.62276	2.16657e-05	GNL3	1.13446	0.0157216	HLX	-1.38392	0.0128669
CELSR3	2.61523	1.31408e-05	TMEM97	1.64312	2.16964e-05	E2F7	1.72926	0.0157412	KLF10	-1.23231	0.0128821
FOLR2	-1.98264	1.3152e-05	PHF19	1.34145	2.16964e-05	TAZ	1.33573	0.015824	ENSG00000124602	3.1579	0.0129789
FMNL2	1.21079	1.3273e-05	CARS2	1.21285	2.23381e-05	SRI	-1.02024	0.0158294	MYBL2	1.91295	0.0129789
SRPX2	3.54704	1.34883e-05	DTNB	1.47622	2.31064e-05	CLIC2	-1.62177	0.0158472	DBF4	1.03004	0.0129789
MYO7B	-1.27092	1.35077e-05	TP53RK	1.43168	2.33495e-05	ZNF587	1.21619	0.0159825	B4GALNT3	-1.35153	0.01298
SLC16A9	-1.99006	1.35077e-05	CCT3	1.00496	2.38419e-05	LRRC6	2.36958	0.0160182	PFDN4	1.51359	0.0130876
IPO4	1.5105	1.35147e-05	NTMT1	1.30312	2.38594e-05	CDK5	1.31082	0.0160645	TESK2	-1.14802	0.0130911
GTF3A	1.87366	1.36378e-05	USPL1	1.42002	2.43066e-05	THUMPD2	1.12315	0.0161064	GNPDA1	1.17023	0.0131909
TCFL5	1.56221	1.3767e-05	PTK7	2.39475	2.44506e-05	FGFRL1	2.72764	0.0161064	SLC35C2	1.14865	0.0132113
CCDC150	2.02607	1.38341e-05	LZTS1	2.19231	2.45116e-05	MARCH9	1.22479	0.0161538	CECR1	-1.98195	0.0132113
CHCHD6	1.3409	1.39495e-05	BMP8B	-1.3374	2.45414e-05	CECR1	-1.70505	0.0161608	TSEN54	1.39337	0.0132399
MCM4	1.25205	1.3964e-05	GIMAP4	-1.44725	2.46633e-05	XPOT	1.15934	0.0161754	C1orf112	1.12532	0.0132845
S100A2	4.85111	1.4024e-05	ZC3H12C	-1.80601	2.4695e-05	ITGA8	-1.53091	0.0162223	APC	-1.28834	0.0132845
PRSS8	-1.25088	1.40553e-05	TRMT11	1.10306	2.46956e-05	ACAT1	-1.13373	0.0162546	PRR19	1.97601	0.0132845
SCLY	1.3339	1.41404e-05	BLNK	-1.46458	2.47308e-05	C6orf48	1.5317	0.0162594	SPDL1	1.23443	0.0132845
PLAU	2.26115	1.41484e-05	TTYH3	1.41294	2.48944e-05	ZNF74	1.38966	0.016276	CEP95	1.10496	0.0132845
SERPINE1	3.1977	1.42466e-05	ELFN1	2.10845	2.49185e-05	MROH6	2.92713	0.0163682	EPHA2	-1.42181	0.0133804
SRM	1.66973	1.42817e-05	STRADB	-1.1596	2.51213e-05	IL10RA	-1.57871	0.0164092	IL10RA	-1.81087	0.0133837
ENTPD8	-2.35135	1.42817e-05	MRPS23	1.14053	2.52181e-05	TXNIP	-1.4904	0.0164663	C1orf35	1.28003	0.0134325
CKS2	1.57126	1.43726e-05	FAM214A	-1.22947	2.52674e-05	ACP6	1.19659	0.0165019	ARHGAP44	-1.85897	0.013456
SLC4A11	4.00369	1.4493e-05	MRTO4	1.04352	2.52755e-05	PDE3B	-1.1445	0.0165326	DPYD	-2.08995	0.013456
KIF18A	1.35694	1.45367e-05	RUNX1	1.41948	2.52755e-05	MYO9A	-1.01747	0.0165348	ZSWIM3	1.62513	0.013456
POLR3G	2.04628	1.47108e-05	CHCHD6	1.34713	2.53876e-05	EIF2S2	1.14904	0.0165873	SLC38A5	2.14086	0.013456
MSTO1	1.01334	1.47117e-05	CCT4	1.00471	2.55621e-05	ASXL1	1.04481	0.0166247	TRAF5	1.30163	0.0134652
CKMT1A	-1.36577	1.47602e-05	GPR56	1.52577	2.56572e-05	ENTHD2	1.13561	0.0166301	LEPR	-1.61519	0.0134652
MCM7	1.30378	1.51643e-05	SLC7A11	3.08433	2.58423e-05	SYTL2	-1.43469	0.0167221	P3H4	1.42982	0.0134652
RNF215	1.0532	1.52106e-05	DAB2IP	-1.03773	2.60267e-05	HMCN2	-2.10736	0.0167481	CENPJ	1.24633	0.0135917
PDPN	2.22383	1.52577e-05	NXPE1	-2.74345	2.6031e-05	COX19	1.10892	0.0168546	FAM229B	-1.4095	0.0136388
MYL9	-1.87403	1.54402e-05	OLFML2B	2.47374	2.62164e-05	PIK3CD	-1.37807	0.0168641	CPNE1	2.09171	0.0136757
TRMT112	1.2172	1.55805e-05	WDR3	1.02781	2.63837e-05	CACNA1D	1.90142	0.0168891	MYC	2.05439	0.0137674
GRHL3	3.32217	1.61379e-05	CCNF	1.31092	2.63837e-05	PCED1A	1.90397	0.0170534	PPP1R14B	1.01405	0.0137674
C9orf116	2.08186	1.61659e-05	ZSWIM4	1.48072	2.63837e-05	ABCC9	-1.86019	0.0170806	HVCN1	-1.55172	0.013853
DPH7	1.05781	1.6178e-05	ZNF239	2.2855	2.63837e-05	FZD7	-1.66766	0.0171628	FAM114A1	-1.15398	0.0138669
ZSWIM4	1.26381	1.62166e-05	WISP1	3.16133	2.65493e-05	KLF13	-1.02373	0.0171819	EPHA1	1.70414	0.0138805
RUNX1	1.35728	1.62735e-05	ANK2	-2.28473	2.67693e-05	ERRFI1	-1.38605	0.0172886	CFB	2.05443	0.0138805
ABCG1	-1.22634	1.66378e-05	C7	-2.89991	2.692e-05	TMEM47	-1.91769	0.0173007	SLC19A1	1.53945	0.0139298
THY1	2.05179	1.6678e-05	UBE3D	1.51797	2.69279e-05	ZSCAN16	1.06681	0.0173107	SYTL3	-1.24557	0.0139361
VSIG2	-2.7086	1.66936e-05	TBC1D16	1.2445	2.69289e-05	GIMAP6	-1.3994	0.0173107	CLIC2	-1.89796	0.0139361
DSN1	1.22788	1.67211e-05	MAD2L2	1.42211	2.74174e-05	CAPN13	-2.15973	0.0173348	MAOA	-1.67997	0.0139464
PMAIP1	2.38612	1.67357e-05	SPRY4	1.31224	2.74771e-05	PRICKLE3	1.3464	0.0173348	PSMA7	1.34643	0.0139858
TMEM241	1.00272	1.6883e-05	DHRS9	-3.17052	2.74993e-05	BCL2L1	1.24221	0.0173348	HAPLN1	-2.37276	0.0140009
SPC25	1.27123	1.69286e-05	SYNPO2	-2.43423	2.81809e-05	TPSB2	-2.314	0.0173348	ACKR1	-2.67569	0.014113
PTRH2	1.0566	1.73196e-05	CENPI	1.5315	2.83136e-05	RCC1	1.05855	0.0173598	MXI1	-1.13289	0.0141866
PRDX4	1.43279	1.73794e-05	MAPK3	-1.1614	2.83928e-05	STRA6	5.58491	0.0173944	TIMP1	1.49183	0.0142346
COA1	1.04497	1.73794e-05	HIST3H2A	1.90134	2.84307e-05	HMMR	1.83548	0.0173944	CACNA2D2	-1.6336	0.0142459
VSNL1	2.70004	1.74861e-05	ADAM12	4.9363	2.84613e-05	HAUS5	1.08545	0.0174277	CPQ	-1.5626	0.0143808
AP1S3	1.52593	1.78836e-05	PKP2	-1.01759	2.85216e-05	UCKL1	1.77815	0.0175804	SRPK1	1.05397	0.0144015
ABCC1	1.15323	1.79925e-05	RRP1	1.26786	2.89071e-05	RHOB	-1.32802	0.0176068	RAMP1	-2.3278	0.0144032
BEX4	-1.6836	1.8228e-05	IL2RB	-1.75051	2.8984e-05	GRINA	1.85868	0.0176068	CPA3	-2.32549	0.0144265
AGTRAP	1.35349	1.82687e-05	RRP15	1.19482	2.90336e-05	HK2	-1.25489	0.0177199	SIGMAR1	1.50319	0.0145078
PTPRR	-1.98714	1.84919e-05	DNAH2	2.7547	2.92302e-05	ZBTB7C	-2.25544	0.0177441	MXRA7	-1.59236	0.0145427
CPXM1	2.45374	1.84919e-05	PLCG2	-1.81922	2.93129e-05	GIMAP7	-1.38611	0.0177929	TCEAL3	-1.65504	0.01458
IFITM3	1.93878	1.85447e-05	EDNRA	2.84709	2.94026e-05	EXOSC8	1.24081	0.0178203	ZNF239	1.78436	0.014593
PTP4A3	2.72702	1.85957e-05	ERAP1	-1.05074	2.94846e-05	SSC5D	-2.15094	0.0179641	PODXL2	1.75269	0.014614
MAGOHB	1.23599	1.87556e-05	PSPH	1.49518	2.97278e-05	ZNF514	1.39121	0.0180145	IGJ	-3.40911	0.0146558
MSH5	2.34887	1.88572e-05	TSHZ1	-1.14881	2.98209e-05	MRM1	1.3126	0.0180805	RNF114	1.03434	0.014664
CDKN1A	-1.38491	1.8861e-05	POLD2	1.3548	2.98241e-05	LSAMP	-1.84511	0.0182173	PLCXD1	-1.46368	0.014664
DHCR7	1.51731	1.88888e-05	CAMK2N1	-1.27664	2.98871e-05	TGIF2	1.49639	0.0182173	INPP1	-1.04189	0.014664
CD48	-1.69171	1.88888e-05	KRT17	6.23788	3.03721e-05	ARHGAP31	-1.33808	0.0182431	CTSF	-1.39513	0.0147125
FRMD4B	-1.05278	1.89919e-05	GOT1	-1.02783	3.09743e-05	BCAR3	-1.1135	0.0182674	CCNL2	1.4417	0.0147185
SLC6A6	2.08224	1.91561e-05	LSM8	1.0087	3.09743e-05	CD46	1.37149	0.0183092	UPF3B	1.28896	0.0147501
C12orf73	1.02912	1.91561e-05	FZD6	1.00596	3.15825e-05	C15orf52	-1.45417	0.0185357	KLHL17	1.96281	0.0148109
SLC9B2	1.73276	1.91941e-05	CCNB1IP1	1.19052	3.17872e-05	WDR4	1.46602	0.0186234	TBRG4	1.29692	0.0148109
SHB	1.1719	1.92623e-05	CREBZF	1.0119	3.22025e-05	MUC12	-2.28645	0.0186234	PKIG	-1.12721	0.014851
FIGNL1	1.26757	1.93056e-05	WDR90	1.62835	3.22025e-05	TONSL	1.68068	0.0186234	LRRC6	2.32182	0.014851
DBF4	1.28569	1.95429e-05	TCEA3	-1.62275	3.22025e-05	EFS	-1.60142	0.0186401	CRYBG3	-1.4819	0.0149059
LIF	1.83823	1.97245e-05	AVPI1	-1.18508	3.22025e-05	BTNL3	-2.21064	0.0186568	S100A11	1.29268	0.0149127
GK	-1.35046	1.97569e-05	RNFT2	1.96008	3.24959e-05	CFD	-2.5289	0.0186568	CCDC150	2.32192	0.0149127
CDC25A	1.26452	1.98348e-05	FRMD3	-2.18094	3.25101e-05	C19orf48	2.03355	0.0188122	SERTAD1	-1.15362	0.0149855
KNSTRN	1.16789	1.9997e-05	NUDT18	-1.01695	3.28697e-05	RCCD1	1.18637	0.0188122	UHRF1	1.3719	0.0150485
FRMD1	-2.21038	2.00531e-05	MYBL2	2.26482	3.28851e-05	PLK1	1.6494	0.0188122	TMEM161A	1.51106	0.0150485
SLAMF7	-1.94655	2.04265e-05	FBXO32	-1.45503	3.31324e-05	RFC4	1.09205	0.0188172	STXBP5	-1.12289	0.0151248
TFR2	2.67416	2.05205e-05	CDC6	1.63325	3.31324e-05	COX7A1	-1.86761	0.0189221	FAM92A1	1.29076	0.0151332
IFT81	1.11699	2.05205e-05	TMPRSS13	3.32586	3.3143e-05	ELL2	-1.04146	0.0189638	TCP11L1	-1.11981	0.0151417
NCAPG	1.29054	2.05397e-05	B3GNT5	-1.09535	3.3143e-05	CSF1	-1.24282	0.0189638	MIIP	1.3518	0.0151588
TYRO3	2.15509	2.05595e-05	EPHB4	1.47886	3.32168e-05	CHMP4C	1.43512	0.0190222	WDR5B	1.39145	0.0151845
BCL2L12	1.30162	2.06731e-05	SASH3	-1.7082	3.34659e-05	ITK	-1.65236	0.0190722	RPGRIP1L	1.14325	0.0152214
EP400NL	1.21096	2.10109e-05	FNIP2	-1.16452	3.37515e-05	CCNB1	1.46112	0.0191264	MTG2	1.35744	0.0153093
SYTL2	-1.28958	2.11958e-05	CENPA	1.41855	3.3791e-05	EVI2B	-1.67918	0.0191264	LRP11	1.42352	0.0153624
LRRC31	-1.63126	2.12548e-05	MSI2	1.31129	3.41756e-05	STIL	1.38129	0.0192444	PBX3	-1.47132	0.0153633
CEBPB	1.5592	2.14338e-05	SECISBP2L	-1.10777	3.41832e-05	LGALS4	-1.34092	0.0193656	PCGF1	1.01091	0.0153633
FXYD3	-1.55642	2.17419e-05	OTUD6B	1.5701	3.42677e-05	RNFT2	2.18972	0.0194053	PREB	1.01996	0.0154146
OVGP1	1.72678	2.17424e-05	C12orf66	1.00354	3.42677e-05	TRAP1	1.27402	0.0194304	FBXO5	1.06084	0.0154243
PECR	-1.08111	2.18147e-05	GPATCH4	1.14383	3.4305e-05	ZNF276	1.18559	0.0194554	GNE	-1.48591	0.0154299
CDK5RAP1	1.0405	2.21229e-05	NOLC1	1.05938	3.44098e-05	CD96	-1.52773	0.0194554	ACAT1	-1.01376	0.0154299
RASD2	-1.9588	2.21429e-05	PELI2	-1.54939	3.48519e-05	TMPRSS13	3.97498	0.0194971	MTURN	-1.40283	0.0154406
PLK1	1.41336	2.21589e-05	CENPH	1.37066	3.50609e-05	PKP1	4.08833	0.0196021	SLC37A2	-2.01856	0.0154485
GSTM4	-1.23012	2.2518e-05	PHYKPL	-1.04942	3.51778e-05	ARID3A	2.70672	0.0196748	CCDC130	1.26798	0.015477
OSBPL1A	-1.35408	2.27459e-05	NPRL3	1.15285	3.54441e-05	TMCO6	1.18788	0.0196786	CXCR4	-1.51445	0.015489
KAL1	3.33597	2.32983e-05	CORO2A	-1.22691	3.55093e-05	ARHGEF39	1.54607	0.0196846	RPL7L1	1.00152	0.0155079
ABCE1	1.17937	2.33169e-05	COBL	-1.08322	3.55951e-05	C5orf34	1.36365	0.0197252	SDC3	-1.19786	0.0155918
MMP1	5.15905	2.33865e-05	FANCA	1.30025	3.60083e-05	GTF3A	1.79284	0.0197348	CPNE8	-1.70116	0.0155991
SERPINH1	1.35372	2.36891e-05	CTU2	1.32048	3.62677e-05	DPH7	1.3083	0.0197348	ZNF74	1.36664	0.0156229
DTL	1.2506	2.37455e-05	PHYH	-1.22978	3.62677e-05	RPUSD3	1.00426	0.0197348	TATDN1	1.0504	0.0156229
BFSP1	2.13413	2.4092e-05	SH3RF1	-1.00842	3.63077e-05	NARF	1.0398	0.0198035	ARHGEF19	1.54162	0.0156545
MEI1	-1.58309	2.43643e-05	ATP6V1C2	2.86584	3.64136e-05	POLR1D	1.29482	0.0199638	ZGRF1	1.34684	0.0157108
APC	-1.19993	2.44141e-05	RBM39	1.01788	3.6512e-05	SUV39H2	1.04584	0.0199638	PMFBP1	2.33096	0.0157157
ASCL2	3.60605	2.48149e-05	KCNE3	1.24825	3.66387e-05	DSN1	1.31975	0.0199638	ZNF761	1.28086	0.0157898
BUB1B	1.26358	2.50707e-05	AIM1	-1.22339	3.67181e-05	CD1D	-1.39932	0.0200888	IRF2BPL	-1.08491	0.0157898
CTSD	-1.02891	2.50958e-05	NEK2	1.39957	3.70746e-05	SKP2	1.19378	0.0200888	LETMD1	1.01255	0.0158056
RNF43	2.12832	2.52204e-05	MFSD4	-1.76688	3.74928e-05	TIGD2	1.04667	0.0201381	AKR1B10	-2.90071	0.015809
NUTF2	1.13773	2.52876e-05	C16orf59	1.67242	3.76349e-05	HBEGF	-1.4619	0.0201381	RANBP17	1.41302	0.015809
TRMU	1.01283	2.53672e-05	KIF23	1.25753	3.78662e-05	MYC	1.71853	0.0201412	CD180	-1.832	0.015809
PLK4	1.13313	2.57025e-05	CENPP	1.18703	3.80069e-05	E2F5	1.45359	0.0201646	ATOH8	-1.76673	0.015809
LMOD1	-2.27036	2.57298e-05	PRDX4	1.3918	3.87094e-05	PIGL	1.1671	0.0201952	ENSG00000261884	1.61994	0.0158093
A1CF	-1.6165	2.57298e-05	PVR	1.14775	3.90915e-05	DDIAS	1.74559	0.0202761	NUFIP1	1.22361	0.0158093
DPH2	1.02755	2.60733e-05	KIAA1524	1.44942	3.90938e-05	SFMBT2	-1.3976	0.0202893	LRP8	1.77645	0.0158094
FAM57A	1.50924	2.60733e-05	MUC13	-1.17215	3.90938e-05	USP53	-1.18642	0.0203887	DAAM1	-1.01901	0.0158115
MKRN2OS	-1.23675	2.61692e-05	SLC11A1	3.10065	3.90938e-05	THBS1	-1.60032	0.0206599	SLCO2A1	-1.82957	0.0158171
SVIL	-1.14789	2.61958e-05	FAM83B	-1.21431	3.92245e-05	WDR75	1.07005	0.0207641	MFSD12	1.36651	0.0158451
TMEM237	1.17031	2.68917e-05	CCDC74A	1.56606	3.95071e-05	APOBEC1	3.39179	0.0207641	ICA1	1.1144	0.0158451
TACC3	1.11799	2.72584e-05	PAOX	-1.1737	3.95799e-05	SAMD9	-1.7581	0.0208005	GPR35	1.57714	0.0158451
RHBDL2	-1.73405	2.75839e-05	DNTTIP1	1.43346	4.00239e-05	SMIM6	-1.47866	0.0208005	ACSL6	4.21073	0.0158576
GINS4	1.50987	2.79988e-05	EGLN3	-1.71575	4.02663e-05	TMEM9	1.36566	0.0208005	C12orf66	1.08674	0.0158581
COBL	-1.12626	2.82012e-05	CARD14	2.42077	4.03062e-05	CDCA8	1.11884	0.0208032	RTEL1-TNFRSF6B	2.37119	0.0159049
RCC1	1.09444	2.83465e-05	CUL4A	1.13287	4.0323e-05	PUS1	1.39503	0.0208772	MFAP5	-3.0418	0.0159199
SGOL1	1.3935	2.85114e-05	PYCRL	2.01117	4.04549e-05	FBLN5	-1.58716	0.0208884	PPFIA3	1.51173	0.0159424
ATP2A3	-1.63848	2.88952e-05	KPNA2	1.07581	4.04549e-05	CACNA1C	-1.90231	0.0208899	TMEM243	1.14984	0.0159497
SLC22A17	-1.46916	2.9057e-05	GPR180	1.51692	4.04549e-05	PLCD1	-1.08808	0.0209144	C5orf34	1.32318	0.0160585
PASK	1.1274	2.98351e-05	CD8A	-2.03156	4.08073e-05	XXbac-BPG32J3.19	5.75242	0.0209722	NOTUM	9.32241	0.0160585
TP53INP1	-1.24549	2.98439e-05	A1CF	-1.56363	4.10201e-05	C16orf59	1.65008	0.0210898	RNASEH2A	1.65153	0.0160585
GRPEL2	1.11037	2.98654e-05	FKBP14	1.373	4.1719e-05	XKRX	2.89263	0.0211718	ZNF785	1.59645	0.0160622
ITGA2	1.41441	2.98654e-05	CCBL1	1.40793	4.17536e-05	CAD	1.17999	0.0211718	CDK4	1.18749	0.0161419
SHISA2	3.1861	3.01689e-05	PRPF40B	1.18517	4.19039e-05	ARNTL2	1.81489	0.0211718	PXYLP1	1.01741	0.0161965
ACTR5	1.06096	3.03431e-05	HSPD1	1.15832	4.19714e-05	THEM6	1.90148	0.0211718	GADD45A	-1.05701	0.01624
CAMK2N1	-1.32556	3.04241e-05	CPXM1	2.50893	4.19714e-05	CHAF1B	1.18351	0.0211718	MZT1	1.31607	0.0162609
B2M	-1.13432	3.05114e-05	AHCY	1.67912	4.19733e-05	ANKRD10	1.25324	0.0212138	CNRIP1	-1.57311	0.0163849
ATXN7L2	1.08047	3.05877e-05	PRKAR2B	-1.84447	4.21518e-05	TMEM79	1.28802	0.0212363	QSOX2	1.11968	0.0163912
CBX3	1.2174	3.08463e-05	SUV39H2	1.23553	4.22809e-05	TRMU	1.35865	0.0212828	METAP1D	1.16609	0.0164313
GPRIN2	-1.61409	3.11457e-05	ALKBH2	1.24235	4.22926e-05	PCSK5	-1.88561	0.021366	SOCS3	-1.59025	0.0165501
TOP2A	1.34737	3.12739e-05	VARS	1.07826	4.22926e-05	SLC35C2	1.0186	0.0214693	ASNS	1.41541	0.0165609
SQLE	1.75158	3.13788e-05	SLC27A2	-1.34799	4.23703e-05	WDR77	1.21659	0.0215039	KIF2C	1.32006	0.016636
SIPA1L2	-1.17043	3.1478e-05	SERPINE2	2.11416	4.23831e-05	ZNF443	1.29852	0.0215039	MRPL17	1.33291	0.0166495
MZT1	1.76749	3.15233e-05	GPT2	1.67422	4.26028e-05	CGN	-1.04803	0.0215499	PAG1	-1.35236	0.0167919
SPRY4	1.07826	3.21012e-05	ZC3H12D	-1.33333	4.29434e-05	CRYBG3	-1.44371	0.021565	C8orf44	1.6711	0.0167919
HSD17B7	1.15683	3.2221e-05	RANBP1	1.05429	4.30355e-05	SP5	3.98423	0.0215981	LDLR	-1.25858	0.016794
SPATA33	1.08008	3.22211e-05	BRCA2	2.07596	4.31901e-05	MAD2L1	1.41281	0.0217977	TMEM79	1.17067	0.016794
TTYH3	1.29115	3.22642e-05	CD4	-1.49064	4.34083e-05	ZSCAN18	-1.83001	0.0218999	RP9	1.10777	0.0168163
DPY19L1	1.16071	3.24256e-05	NSUN5	1.07444	4.34237e-05	PKD2	-1.27172	0.0219682	ZNF407	-1.08875	0.0168264
UTP20	1.14561	3.24657e-05	CCR5	-1.71481	4.37413e-05	PLCG1	1.17219	0.0220741	ZNF251	1.55524	0.0168401
ATP6V1C2	2.38484	3.24969e-05	MZT1	1.94347	4.40298e-05	NKRF	1.17639	0.022154	WNT5B	-1.67665	0.0169883
DPCD	1.29378	3.24969e-05	VEGFA	1.40739	4.41461e-05	BRAT1	1.31887	0.022181	NPHP4	1.24766	0.0169946
CSRP1	-1.02204	3.2502e-05	ODC1	1.26838	4.47832e-05	SDK1	-1.87985	0.022181	FANCB	1.64032	0.0170181
DNA2	1.42374	3.26831e-05	EMD	1.14168	4.48901e-05	KIF13A	-1.03154	0.0222713	SEPT1	-1.10134	0.0170282
NDN	-1.46588	3.27517e-05	GNAQ	-1.03036	4.4917e-05	TRPS1	-1.76736	0.0223394	FTSJ1	1.26867	0.0170467
DTYMK	1.16673	3.31668e-05	SOCS2	-1.24698	4.56797e-05	GRASP	-1.38965	0.0223402	NFS1	1.29393	0.0170874
TMEM194A	1.0941	3.32757e-05	TBC1D30	1.18274	4.56888e-05	NBEAL2	1.77292	0.0223402	AGAP6	1.41281	0.0170874
PHGR1	-2.20694	3.34061e-05	OSBPL1A	-1.47466	4.62635e-05	TAF1D	1.42289	0.0223937	MRPS23	1.09843	0.0170917
L3HYPDH	1.19922	3.35683e-05	PLXNA3	1.35381	4.63003e-05	CLMN	-1.02739	0.0223937	SLC2A5	-1.76401	0.0171139
PYCRL	1.89179	3.36172e-05	FAM60A	1.21441	4.63037e-05	B4GALNT3	-1.21758	0.0223956	RAB30	-1.45962	0.0171386
FAM126B	-1.10656	3.46884e-05	SH3PXD2B	1.29139	4.63492e-05	C1orf115	-1.51798	0.0223956	FABP2	-2.81157	0.0171386
RPS6KA5	-1.11602	3.4789e-05	PROSER1	1.48184	4.69562e-05	COLEC12	-2.17886	0.0224433	PCID2	1.22563	0.0171457
B3GNT5	-1.02184	3.49607e-05	MBOAT1	-1.22195	4.72783e-05	MFSD12	1.63959	0.0225018	FOSB	-3.04117	0.0171669
SPC24	1.28088	3.51429e-05	AP3M2	1.22237	4.72783e-05	MTRF1	1.31055	0.0225165	SNN	-1.01871	0.0172064
CENPW	1.38106	3.54193e-05	ITGB7	-2.06056	4.75164e-05	SPECC1	-1.16149	0.0226051	KNSTRN	1.17795	0.0172248
TGDS	1.29504	3.54308e-05	DUSP10	1.7087	4.75687e-05	IMPDH1	1.63507	0.022627	TMEM133	-1.19692	0.0172894
ATHL1	3.13041	3.58627e-05	C16orf62	-1.42395	4.76836e-05	CFB	2.56081	0.0226272	CDK5	1.32631	0.017307
SLC5A6	1.64103	3.58627e-05	CPNE8	-1.88558	4.7762e-05	RP9	1.14334	0.0226623	VSNL1	3.93143	0.0173567
ACD	1.09887	3.58694e-05	IMPA1	-1.13193	4.78589e-05	RALGAPA1	-1.04791	0.0228034	MAGI2	-1.53157	0.0173664
PRELID2	-1.07372	3.69278e-05	CCNG2	-1.17266	4.79803e-05	METAP1D	1.14399	0.0228499	MTCL1	-2.09376	0.0173818
PLEKHG4	1.95493	3.7236e-05	NLE1	1.31735	4.80903e-05	RSAD2	-2.00872	0.0228671	ZNF165	-1.3024	0.017397
C16orf62	-1.35892	3.73474e-05	BCL2L12	1.15395	4.80903e-05	HEG1	-1.42137	0.0229669	AHNAK2	-2.38136	0.0173993
LEF1	2.33002	3.75103e-05	MMP1	4.71118	4.83755e-05	OGFR	1.22237	0.0229669	FAM217B	1.06664	0.0173993
NUP62CL	1.59923	3.76812e-05	LYRM4	1.0503	4.83755e-05	C12orf73	1.10108	0.0230136	PLAGL2	1.8805	0.0174164
FAM64A	1.45376	3.7891e-05	TTLL4	1.03228	4.85383e-05	CDKN3	1.44042	0.0230878	IGLL5	-2.66773	0.0175034
SYNE3	-1.3727	3.82735e-05	ZNF200	1.01078	4.85383e-05	MYO1A	-1.48293	0.0231815	KIAA1614	-1.35138	0.0175157
KIFC1	1.20645	3.83029e-05	TXLNG	1.17104	4.85383e-05	ANKS6	1.08468	0.0231836	RRP1	1.07882	0.0175698
HM13	1.18649	3.8557e-05	PLCG1	1.20104	4.86264e-05	SLC37A2	-1.793	0.0231966	KIAA0922	-1.14035	0.0175859
GABARAP	-1.27092	3.88743e-05	SH3BP4	1.0459	4.87391e-05	SLC7A6	1.09633	0.0232064	HCN3	1.77112	0.0175924
AHNAK	-1.37697	3.90274e-05	CNIH3	1.9684	4.90738e-05	C17orf53	1.31193	0.0232716	C19orf48	2.0027	0.017618
TIGD1	1.45342	3.93497e-05	SLC25A14	1.0814	4.92753e-05	XDH	-1.92993	0.0233217	CLPB	1.06674	0.0176183
SLC11A1	3.05104	3.97258e-05	ENPP1	-1.70174	5.053e-05	ZNF789	1.21563	0.0233217	ALKBH6	1.44225	0.0176183
TSEN15	1.18484	4.03021e-05	FCGBP	-3.37909	5.11795e-05	RAD54L	1.27687	0.0235064	DOCK6	1.0684	0.0176183
PEPD	-1.16833	4.03021e-05	KLK10	5.14148	5.18268e-05	FAM117A	-1.06821	0.0235068	ATP6V1F	1.12694	0.0176183
PAFAH1B3	1.50459	4.03595e-05	PID1	-1.7975	5.19471e-05	ADAMTS12	2.77654	0.0235068	CDCA5	1.38652	0.0177321
NPM3	1.73304	4.04469e-05	MS4A6A	-1.58868	5.20213e-05	ALKBH2	1.09722	0.0235342	PIWIL4	1.21071	0.0177321
POLE2	1.27834	4.04469e-05	PAM16	1.06391	5.20621e-05	DACH1	2.44192	0.0235456	RPS6KL1	1.72166	0.0177443
TIMM50	1.00714	4.04494e-05	BOD1	1.03281	5.23578e-05	ARNT2	-1.95431	0.0235544	GIT1	1.24031	0.0178148
BOD1	1.03476	4.07098e-05	KCNMA1	-2.17946	5.24662e-05	UBAC2	1.05827	0.0235597	RSL1D1	1.01068	0.0178234
CYP4V2	-1.03741	4.074e-05	VASH2	1.95657	5.26319e-05	DHRS11	-1.375	0.0237039	TMTC2	-1.2268	0.0178898
ADAMTS2	2.81254	4.0991e-05	HEYL	1.53036	5.27193e-05	C1orf112	1.10816	0.0237271	SLC39A4	2.2066	0.0179351
GTPBP3	1.00863	4.11847e-05	SPC25	1.18575	5.2729e-05	IQGAP2	-1.65356	0.0237303	HAGHL	3.34958	0.0179387
COL1A1	3.08012	4.18085e-05	CCDC57	1.07824	5.30252e-05	WDR62	1.78539	0.0237433	LDOC1	-1.63914	0.0179584
ESPN	-1.74691	4.18085e-05	TEX30	1.78207	5.31218e-05	RRP9	1.26952	0.0239501	CHADL	-1.5015	0.0179584
CXCL3	3.02806	4.19729e-05	FANCI	1.30668	5.31753e-05	PLAGL2	1.68302	0.0240233	YDJC	1.92363	0.0179788
DNAJC2	1.24423	4.19729e-05	MAD2L1	1.47074	5.31753e-05	KIFC1	1.18481	0.0242763	HSP90AB1	1.04146	0.0180087
KRT23	6.70621	4.21177e-05	CD36	-2.20574	5.33014e-05	MAGEH1	-1.36301	0.0242929	TCTE3	1.58534	0.0180493
POLQ	1.48376	4.21683e-05	ARHGEF19	1.63033	5.34246e-05	MTURN	-1.16215	0.0243	AVPI1	-1.2403	0.0180817
CTU2	1.24351	4.30058e-05	SLC6A6	2.22435	5.38319e-05	SLC25A15	1.1363	0.0243	HCLS1	-1.62263	0.0181147
SLC25A14	1.00931	4.39346e-05	FAM134B	-1.43033	5.39614e-05	RAD54B	1.77614	0.0243	PARPBP	1.38433	0.0181168
KCNH8	2.83944	4.40285e-05	IRF1	-1.12608	5.46168e-05	ZNF195	1.21651	0.0243483	TOP2A	1.29047	0.0181504
KLHL29	1.74339	4.40337e-05	CDK1	1.48446	5.51148e-05	ALG1L	2.66636	0.024388	FAM60A	1.12107	0.0181786
KLHL17	1.97639	4.40736e-05	TYRO3	2.32156	5.51508e-05	FFAR4	-2.3079	0.0244385	SPON1	-2.29888	0.0181786
ZNF251	1.20591	4.40881e-05	PPA1	1.13844	5.52168e-05	ZFP69B	1.36779	0.0246155	BTK	-1.83864	0.0181786
OLFML2B	2.34174	4.41171e-05	DOK2	-1.57132	5.52168e-05	DSTN	-1.14969	0.0247821	CHAC1	2.1409	0.0182468
NELFCD	1.32904	4.41753e-05	VSNL1	2.58825	5.52168e-05	NUTF2	1.07189	0.0248131	LSAMP	-1.95549	0.0182744
LMNB2	1.10999	4.48837e-05	SYTL2	-1.30174	5.5226e-05	LMO2	-1.25388	0.024847	ALDOB	5.0483	0.0182879
SNRPF	1.18913	4.49248e-05	SPP1	5.4449	5.56943e-05	PTGER3	-1.99276	0.0248768	E2F1	1.71784	0.0182879
SHH	2.05861	4.50306e-05	LOXL2	2.12742	5.57419e-05	NANP	1.31882	0.0251253	ATF3	-1.68224	0.0182879
NKD1	4.94539	4.51166e-05	CACFD1	-1.1439	5.58691e-05	CDK4	1.1385	0.0251253	ANO9	2.19308	0.0183789
TKT	1.08332	4.51166e-05	MCM3	1.04124	5.65655e-05	COMP	6.90563	0.0251253	SASH1	-1.51743	0.0183893
CEP83	1.15864	4.60825e-05	CLPB	1.07987	5.67807e-05	CPSF4	1.0331	0.0251253	WDR4	1.41638	0.0183926
IMPA1	-1.07853	4.61409e-05	CD276	1.20938	5.67986e-05	SLC11A2	1.43845	0.0251404	TRMT2A	1.18288	0.0183944
TMEM161A	1.26948	4.643e-05	MORC4	1.15159	5.69652e-05	TTF2	1.00439	0.0251404	MUC12	-2.33268	0.0185901
CDKN3	1.40262	4.64484e-05	ZNF783	1.12464	5.73473e-05	SIGMAR1	1.67446	0.0251755	NCKAP1L	-1.82372	0.0186002
CENPL	1.01484	4.64484e-05	SETBP1	-1.61603	5.83951e-05	NUDCD1	1.22885	0.0253178	ALKBH2	1.07843	0.0186002
CECR1	-1.63536	4.65385e-05	ZNF26	1.21019	5.96602e-05	DTNB	1.32728	0.0253178	CHCHD6	1.26581	0.0186087
AIM1	-1.01318	4.73047e-05	UTP20	1.06491	6.14841e-05	PMFBP1	2.28201	0.0253595	CCDC34	1.20243	0.0186165
CKMT1B	-1.30193	4.75091e-05	GAB1	-1.12104	6.17276e-05	TMEM161A	1.47078	0.0253805	PDGFRA	-1.65461	0.0186488
PMM1	-1.07399	4.76335e-05	RTEL1-TNFRSF6B	2.03119	6.2042e-05	LAMB2	-1.23204	0.0254197	COL7A1	3.15883	0.0188089
CDC42BPG	-1.09583	4.79553e-05	GNB1L	1.57062	6.20891e-05	PSMA7	1.5103	0.0254262	BRICD5	1.90586	0.0188488
PCSK9	2.85296	4.79553e-05	TCEB1	1.04436	6.32366e-05	NUAK2	1.14283	0.0254486	E2F7	1.54852	0.0188767
BCL2L15	-1.38273	4.8064e-05	NOL3	1.312	6.33837e-05	DUSP1	-1.70099	0.025482	WDYHV1	1.22336	0.0189461
METTL7B	-1.14856	4.81926e-05	CDCA7	1.63937	6.35691e-05	HECTD2	-1.48076	0.0255376	ADM	-1.26141	0.0189461
CHPF	1.601	4.82724e-05	ITGA2	1.41135	6.36949e-05	RNF125	-1.5544	0.0255376	FRS3	1.07542	0.018953
IFRD2	1.26669	4.83286e-05	SLIT3	-1.76699	6.4139e-05	ICA1	1.21972	0.0255376	TLCD1	2.26463	0.0189939
FOXS1	1.84337	4.84884e-05	SPC24	1.21186	6.41414e-05	C15orf62	1.65297	0.0256405	ATHL1	2.8989	0.019049
OTUB2	1.87204	4.8777e-05	TSEN2	1.47914	6.44526e-05	TICRR	1.62158	0.025773	PAQR4	1.6262	0.0191006
PTTG1	1.30531	4.91157e-05	POLG2	1.05371	6.48518e-05	C14orf79	1.29609	0.025773	F8	-1.39453	0.0191289
CHTF18	1.79911	4.93573e-05	THRB	-2.03774	6.50764e-05	ZNF703	1.30583	0.0258582	EBF1	-1.82571	0.0192224
MORC4	1.62488	4.95073e-05	LCN12	2.7754	6.50764e-05	SLC25A22	1.37916	0.0258899	RSAD2	-2.23005	0.0192224
MCOLN2	-1.83669	4.95952e-05	ATXN7L2	1.15563	6.53154e-05	SECTM1	-1.75274	0.0259311	CYP2B6	3.68974	0.0192957
UGGT2	1.37199	5.0098e-05	AGTRAP	1.20099	6.55564e-05	KCNJ14	2.07268	0.0259311	ARPIN	-1.01071	0.0193025
GJB3	2.45571	5.03497e-05	UGGT2	1.77517	6.56788e-05	NXPE4	-2.58512	0.0259311	ZBTB12	1.71088	0.0193025
FAM92A1	1.86366	5.06714e-05	KIF14	1.86734	6.64361e-05	CDCA5	1.32441	0.026096	WSCD1	-2.08026	0.0193533
CCNA2	1.21767	5.17525e-05	TMEM194A	1.14389	6.65579e-05	ZNF7	1.13849	0.0262481	CCRN4L	-1.31498	0.0193853
CTSA	-1.02518	5.17525e-05	SERPINH1	1.37832	6.6666e-05	MOCS3	1.25749	0.0262621	FAM71E1	2.14136	0.0193853
GPM6B	-1.6186	5.17637e-05	UHRF1	1.64338	6.6733e-05	FLRT2	-1.87722	0.026386	ARNTL2	1.42948	0.0193884
VAMP2	-1.0782	5.22556e-05	CMTM7	1.59428	6.71014e-05	MGLL	-1.04757	0.026412	FAM214B	-1.19633	0.0193982
FAM188B	1.58624	5.36547e-05	USP31	1.14108	6.80467e-05	HTR1D	3.41881	0.0265797	SPECC1	-1.24761	0.0193982
GOLGA7B	2.83089	5.38107e-05	OVGP1	1.92594	6.85303e-05	OLFML3	-1.63204	0.0265934	PARM1	-1.59585	0.0193982
NOTCH3	1.92999	5.39234e-05	PDDC1	1.04096	6.85504e-05	CHTF18	1.83592	0.0266762	FBXL7	-1.83098	0.0194032
SHMT2	1.40559	5.39234e-05	TDGF1	3.30396	6.90932e-05	SPDL1	1.20669	0.0267257	ZNF33B	1.082	0.0194301
THSD4	-1.20815	5.3963e-05	CEP55	1.50514	6.9189e-05	ABLIM2	1.84513	0.0267502	STAB1	-1.45133	0.0194304
TMEM158	2.08957	5.52766e-05	TPD52L1	1.71959	6.9189e-05	ENSG00000280987	1.55629	0.026754	RRS1	1.37	0.0194807
TGFA	-1.13248	5.56122e-05	FADS3	1.41272	6.93276e-05	CLDN2	5.72893	0.0269514	KRT17	4.26471	0.0194871
PQLC1	-1.04571	5.60872e-05	CHAF1B	1.11049	6.97102e-05	MCM10	1.35112	0.0270002	COX19	1.01492	0.0194977
PSPH	1.37869	5.6561e-05	KIAA0907	1.37818	6.97102e-05	LAMA1	-1.91473	0.0271023	KIAA0895L	1.13464	0.0195463
C2orf15	1.12335	5.7496e-05	THSD4	-1.16098	6.97235e-05	ABCB1	-2.00907	0.0272092	TMEM200B	-1.81291	0.0195952
LZTS1	1.97389	5.8505e-05	TRAIP	1.22618	6.98563e-05	LRRC16B	2.04912	0.0273165	DOCK10	-1.79037	0.0195962
SCML1	1.82791	5.86478e-05	SHCBP1	1.20415	7.01683e-05	MTFR2	1.35192	0.0273443	HM13	1.42597	0.0196023
GIPC2	-1.14425	5.87107e-05	DERL3	-1.88751	7.03643e-05	FBLN1	-1.91343	0.027365	MEF2A	-1.01789	0.0197058
AHCY	1.6404	5.87107e-05	SRM	1.54683	7.07165e-05	TRMT2A	1.38382	0.0274138	ERGIC3	1.35975	0.0198188
CARD14	2.10347	6.01463e-05	KCTD14	1.17174	7.11146e-05	MST1	2.68165	0.0274294	ZFP69B	1.48178	0.0198325
EBPL	1.13215	6.12953e-05	TACSTD2	5.89615	7.13107e-05	TGIF1	1.02805	0.0275303	ZNF7	1.31507	0.0198415
IFNLR1	-1.04725	6.23697e-05	SCLY	1.35721	7.16612e-05	TMEM25	-1.7066	0.0275332	SLC52A2	1.39488	0.0198415
HELLS	1.41647	6.28771e-05	MGAT2	-1.06709	7.21331e-05	ENSG00000183248	3.85145	0.0277134	PRICKLE3	1.36336	0.0198609
EIF4EBP1	1.70073	6.35508e-05	P2RY8	-1.76089	7.23828e-05	CDK10	1.56261	0.0277134	EXOSC4	1.63801	0.0198622
HVCN1	-1.20173	6.36416e-05	LRRC31	-1.57975	7.27662e-05	APOBR	-1.61462	0.0277134	GGCT	1.05624	0.0199113
SEC61A2	1.20496	6.42682e-05	MATN2	-1.76927	7.28416e-05	ANKRD13D	1.33229	0.0278833	ANKRD44	-1.47029	0.0199232
CXCL1	3.06742	6.44504e-05	TGS1	1.10013	7.31207e-05	ANKRD16	1.16891	0.0278946	ROR2	-2.21103	0.0200285
FKBP10	2.40737	6.51561e-05	CELSR3	2.47213	7.31661e-05	SCARB1	1.54496	0.0279816	TBC1D31	1.13259	0.0200285
CDIP1	-1.55262	6.54972e-05	KCNK5	-1.18975	7.36479e-05	ATL1	-1.16748	0.0279816	BRAT1	1.31679	0.0201316
GPR56	1.28852	6.66716e-05	SLC46A1	-1.45085	7.36479e-05	GPR143	3.21268	0.0279834	GUCY1A3	-2.10106	0.02014
UBXN11	1.30341	6.70531e-05	PDPN	2.19266	7.4494e-05	HES6	2.12948	0.0280337	PYCRL	1.97058	0.0201484
VMA21	1.13329	6.76443e-05	SPATA33	1.26651	7.6481e-05	FGF7	-2.14069	0.0280735	NEK2	1.50262	0.0202022
CD2AP	-1.03867	6.77941e-05	DTYMK	1.09588	7.64835e-05	NPEPL1	1.58923	0.0281641	STRIP2	1.80994	0.0202022
SAMD9	-1.61681	6.79228e-05	CASD1	-1.14757	7.78946e-05	KCNH8	2.36903	0.0281886	EDIL3	-2.02841	0.0202022
CLPB	1.10593	6.93542e-05	EAF2	-1.28923	7.85312e-05	AGAP6	1.56229	0.0282112	ZMYND8	1.27489	0.0202946
RABEPK	1.07734	6.96387e-05	GRB10	1.46823	7.91675e-05	ABCC10	1.13674	0.0282157	GPALPP1	1.09512	0.0203029
MCM2	1.27333	7.02369e-05	HGH1	1.36736	7.9443e-05	CYP2S1	1.77124	0.0282957	CLIC6	-2.00157	0.0203122
PVRL4	2.12168	7.05312e-05	METAP1D	1.15085	7.96516e-05	SPIN3	1.61569	0.0283412	LRIG1	-1.14679	0.0203333
MEF2C	-1.38796	7.07946e-05	RBL1	1.28571	7.99502e-05	ZNF182	1.28081	0.0283412	TBX6	1.52327	0.020354
DUS4L	1.11599	7.09063e-05	CD247	-1.64429	8.05084e-05	POLR2H	1.05346	0.0283837	SULT1A1	-1.53616	0.02042
TRPM4	-1.21961	7.19898e-05	PPP2R3B	1.6081	8.11226e-05	AMPD2	1.10188	0.0283837	CEP83	1.11762	0.020496
PSMC3IP	1.15731	7.19898e-05	LAS1L	1.08126	8.17127e-05	ZNF785	1.23366	0.0283837	TMEM139	1.4846	0.0205749
PID1	-1.67223	7.21418e-05	NCAPH	1.11106	8.17875e-05	FAM160A1	-1.10429	0.0283837	PTPRS	-1.64649	0.0206289
KCTD14	1.37883	7.25007e-05	PCNXL2	1.57808	8.2017e-05	PAQR5	-1.39166	0.0283837	PPARGC1A	-1.96661	0.0207912
FZD3	1.78344	7.31629e-05	PRR11	1.29807	8.21679e-05	PLSCR4	-1.3093	0.028487	OLFM1	-1.95223	0.0207912
SLC19A2	1.194	7.32899e-05	PLAU	2.13218	8.21679e-05	TTYH3	1.80182	0.0285125	SLC7A5	1.98923	0.0207912
ECE2	1.53687	7.33355e-05	ERCC6L	1.65434	8.23989e-05	DCUN1D5	1.1727	0.0287609	TRAIP	1.20269	0.0208254
VEGFA	1.18575	7.43299e-05	HVCN1	-1.3383	8.23989e-05	FAM127C	-1.40329	0.0288547	DISP2	-1.79175	0.0208323
B9D1	1.66125	7.60655e-05	PIF1	1.67415	8.34891e-05	TYSND1	1.40947	0.0288636	SLC41A2	-1.34829	0.0208323
PGM5	-2.23689	7.73522e-05	GDF15	2.92165	8.35232e-05	HIST3H2A	2.70324	0.0289004	C15orf62	1.7368	0.0208335
GTF2F2	1.15151	7.7531e-05	ATAD3B	1.55792	8.40054e-05	PROSER1	1.54752	0.0289423	GIMAP1	-1.60751	0.0208922
ZFP69B	1.38964	7.77676e-05	ADCY3	1.38538	8.43044e-05	MYBL2	1.89889	0.0289505	PLEKHG5	1.33809	0.0208922
ATAT1	1.27229	7.83893e-05	RAD54L	1.39126	8.51881e-05	CENPN	1.22614	0.0289505	MICALCL	-1.38701	0.0208922
ANKRD13D	1.11394	7.841e-05	MTFR2	1.43052	8.53244e-05	MAOB	-2.35087	0.0293378	TSNARE1	1.64582	0.0208922
SLIT3	-1.78232	7.91709e-05	PFDN2	1.3246	8.65677e-05	CELF2	-1.08071	0.0293378	DST	-1.55745	0.0209291
XKRX	2.32112	7.94262e-05	MTAP	1.07355	8.67859e-05	ZNF761	1.20149	0.029341	HIST3H2A	2.86865	0.0209479
CDCA3	1.20935	7.94262e-05	TM4SF1	1.80861	8.87257e-05	PGM1	-1.18968	0.029341	GGH	1.66763	0.0209544
ZC3H12D	-1.16391	7.94513e-05	SMIM24	-2.25904	8.87801e-05	CPXM1	2.71525	0.0293571	SGSM1	-1.92104	0.0209623
SYNPO2	-2.34489	8.04624e-05	IFT22	1.10206	8.87948e-05	DLL4	1.45174	0.0295349	ANKRD49	1.04608	0.0209871
HYAL3	1.43973	8.08065e-05	MCM7	1.2277	8.90688e-05	LPIN3	1.50291	0.0295524	TMEM25	-1.72669	0.0210224
SLC52A3	-1.22657	8.08065e-05	PGAM5	1.07186	8.98865e-05	GDPD5	3.01907	0.0295524	DHX35	1.02398	0.0211008
RANGAP1	1.02949	8.26239e-05	NPEPL1	1.41499	9.00589e-05	RORA	-1.42575	0.0295985	TAX1BP3	-1.07525	0.0211577
BARX2	-2.08711	8.29059e-05	PILRB	2.42716	9.04209e-05	CC2D2A	-1.37467	0.0299954	SNX29	-1.15389	0.0211753
KCNE3	1.30326	8.31951e-05	PTPRR	-2.10374	9.0471e-05	WNT3	2.38147	0.0300164	KIF18A	1.30219	0.0212752
SPIN4	1.25116	8.35193e-05	EIF4EBP1	1.56231	9.07403e-05	TLCD1	1.89147	0.0300164	SHE	-1.75414	0.0213096
TMEM63A	1.25202	8.39192e-05	ABO	-1.3431	9.19312e-05	SLMO1	1.92897	0.0300164	ZFP36	-1.34396	0.0213096
CCNB1IP1	1.15075	8.52441e-05	ACD	1.05173	9.19597e-05	EHMT2	1.13832	0.0300164	DHCR7	1.21465	0.0213133
GIMAP6	-1.32982	8.54122e-05	ASPHD1	2.51249	9.20348e-05	PDCD5	1.18525	0.0300164	FGFR4	1.98419	0.0213232
ACVR1C	-1.61863	8.54985e-05	SGPP1	-1.108	9.21185e-05	ECT2	1.561	0.0300164	THSD4	-1.37433	0.0213232
ZNF354B	1.27739	8.62572e-05	ADRA2A	-1.90063	9.37496e-05	ALKBH6	1.42103	0.0300851	ZNF696	1.59959	0.0213641
NXT1	1.51022	8.62572e-05	BIRC5	1.40195	9.478e-05	MMRN2	-1.183	0.0300904	PPP1R35	1.67035	0.0214246
SPTBN5	3.14145	8.62572e-05	RASSF10	3.27099	9.51216e-05	KIFC2	2.39349	0.0300904	LYPD8	-2.41618	0.021427
CAPN13	-1.99854	8.63392e-05	COL1A1	3.27566	9.61581e-05	ZNF280C	1.39409	0.0300904	CBX4	1.66634	0.0214354
C19orf45	2.22059	8.67281e-05	RNF219	1.38925	9.61581e-05	CAPN12	2.75023	0.0300904	NXPE4	-2.23625	0.0214364
TTK	1.29746	8.7459e-05	SAT2	-1.16046	9.61583e-05	FXYD5	1.85657	0.0300904	CNKSR1	1.31882	0.0214585
ASF1B	1.10078	8.79501e-05	ZDHHC9	1.09825	9.63305e-05	PRRT1	-1.15224	0.0300904	PLXNA1	1.23197	0.0214585
PARPBP	1.53397	8.85233e-05	GTSE1	1.26497	9.63354e-05	LRP11	1.25773	0.0300904	LACTB2	1.47139	0.0215016
AZGP1	2.78643	8.88446e-05	STAP2	-1.31839	9.68411e-05	NME1	1.56199	0.0300904	TMEM47	-1.98941	0.0215402
SPP1	5.29461	8.89281e-05	ZNF860	1.59668	9.68411e-05	FOXS1	2.45117	0.0301207	TSHZ3	-1.88747	0.0215496
PPP2R3B	1.557	8.94118e-05	CCNL2	1.26309	9.69189e-05	HAGHL	3.58507	0.0301962	HMCN2	-2.07165	0.0217133
DOK4	-1.02975	8.94118e-05	SERPINE1	4.14527	9.73866e-05	NR4A1	-1.8718	0.0303064	PHLDB2	-2.09389	0.0217516
RGL1	-1.12628	9.31322e-05	PLEKHG4	2.13263	9.78843e-05	POP7	1.03887	0.0304079	ZNF623	1.29841	0.021814
SUV39H1	1.20409	9.51701e-05	AHNAK	-1.38239	9.9216e-05	TRAF5	1.54671	0.0304079	CTSS	-1.02808	0.0218155
ADCY3	1.16	9.57111e-05	DBF4	1.22342	9.97903e-05	TCTE3	1.54362	0.0304476	OXLD1	1.52512	0.0218305
IKZF1	-1.57216	9.75897e-05	FOXO4	-1.09634	0.000100015	LEPR	-1.48756	0.0304685	TPSAB1	-1.99808	0.0218305
FOXA2	1.63751	9.77762e-05	TTPAL	1.24205	0.000100458	CACNB2	-1.74984	0.0304906	CDK5RAP1	1.20342	0.021875
ASPHD1	2.486	9.83382e-05	AXIN2	2.3292	0.000100661	DENND2A	-1.40423	0.0304906	SLC6A20	3.74792	0.0219061
PDRG1	1.44081	9.83382e-05	INTS8	1.02291	0.000102518	ZMIZ2	1.25715	0.0306203	TOX2	-1.68882	0.0219332
KRT17	6.1698	9.92495e-05	IMPA2	-1.12245	0.000102701	DTX3	-1.44917	0.0306264	AKAP7	-1.63243	0.0219478
NOTUM	9.46993	9.99277e-05	C16orf13	1.45609	0.000102774	KLHL17	2.13904	0.0307937	RGS5	-1.53836	0.0220624
CHI3L1	3.18484	9.99335e-05	RNASEH2A	1.34302	0.000103392	GPR37L1	-1.34363	0.0308184	DDX27	1.50483	0.0221464
NXPE1	-2.32487	0.000101368	FIGNL1	1.16922	0.000103568	EGR1	-1.61228	0.030845	FGFR1	-1.83804	0.0222034
DNAH2	3.19617	0.000103754	RSAD2	-1.96525	0.000104866	GNAL	-1.46518	0.0308953	C1orf115	-1.56358	0.022227
SLC39A6	1.07447	0.000104098	SPIN4	1.26471	0.000104866	TACC1	-1.38864	0.0308953	FANCA	1.326	0.022295
ARHGEF19	1.51968	0.000104792	MARCH9	1.00923	0.000104866	SLC22A23	-1.17911	0.0308953	NPFFR1	3.11359	0.022295
WDR27	1.48344	0.000104884	ARHGAP25	-1.43533	0.000104921	TTK	1.41737	0.0308953	EZH2	1.26758	0.0224373
DEPDC1B	1.25087	0.000105664	RCN1	1.3003	0.000105215	ITGAL	-1.48358	0.0308953	SLMO1	1.72018	0.0224739
NPR1	-1.366	0.000106256	ADAM28	-1.8707	0.000105252	GPA33	-1.62829	0.0308953	STAMBPL1	1.09106	0.0226171
DENND2A	-1.21619	0.000106441	COL27A1	2.63148	0.000105767	NPIPB5	3.56041	0.0308953	MAST4	-1.01273	0.0226171
APBA1	-1.32671	0.000106822	ZNF316	1.10225	0.000106172	AMMECR1	1.07799	0.0309084	CD52	-1.80868	0.0226644
GLRX3	1.02397	0.000107422	BAMBI	2.67872	0.000106294	HSD11B2	-1.50371	0.0309084	SLC7A6	1.06611	0.0227812
SHROOM4	2.08027	0.000107422	HCK	-1.47298	0.000106463	RAB30	-1.2954	0.0309084	KCTD12	-2.04529	0.0227846
PHKA1	1.62469	0.000108146	SPDL1	1.137	0.000106521	RNF113A	1.0804	0.0309382	F13A1	-2.30559	0.0228595
EXOSC5	1.40565	0.00010909	SLC1A5	1.37661	0.00010704	CA11	-1.41744	0.0309893	BNC2	-2.49156	0.0229916
AKAP5	-1.4791	0.000109485	RABEPK	1.1731	0.000107101	ZNF717	1.15796	0.0311345	THNSL1	1.15593	0.0229916
FAM83D	1.16095	0.000111184	PRELID2	-1.10543	0.000107576	ZNF26	1.11147	0.0311345	EHMT2	1.1875	0.0230337
KLK10	5.29883	0.000111244	NOTCH4	1.08424	0.000107576	ANO9	2.08511	0.031144	CCNE1	1.41278	0.0230337
CMTM7	1.44104	0.000112439	GRAMD1C	-1.69642	0.000108979	C16orf62	-1.36454	0.031144	ASPHD1	1.92758	0.0230337
GPSM2	1.35072	0.00011437	CSF1R	-1.63615	0.0001109	C9orf16	1.65682	0.0314299	POP1	1.56385	0.0230542
STK36	1.07321	0.000114789	FAM57A	1.28476	0.000111533	SMARCD3	-1.20932	0.0314299	EIF3E	1.12787	0.0230607
PCSK6	-1.13073	0.000115716	ACSL6	4.85713	0.000111679	SLC7A5	1.96083	0.0314863	PLA2G10	-1.45996	0.0231176
HBB	-2.17117	0.000116551	SUPT3H	1.05241	0.000112117	DYSF	-1.22486	0.0315289	SCIMP	-1.67582	0.0232424
WDR90	1.6721	0.000117821	FSTL3	2.50496	0.000112763	SDC2	-1.38871	0.0315634	PDE3A	-2.05158	0.0232426
RAD51AP1	1.46151	0.00011786	SCAMP5	-1.51394	0.000112832	DIAPH3	1.36871	0.0315971	SI	-3.01431	0.0232891
SLC17A9	2.62416	0.000119371	CCNB1	1.29892	0.000113233	LTB	-1.52573	0.0315971	RRP9	1.1517	0.0232891
GSG2	1.24098	0.000119805	PSRC1	1.29831	0.000115942	PPP1R35	1.5929	0.0317904	SPIN4	1.31501	0.0232891
PRR15	-1.25848	0.000121441	KLC4	-1.14495	0.000117436	MSN	-1.12702	0.0319206	RAB23	-1.57663	0.0232891
ZNF761	1.12669	0.000122085	ABCA5	-1.49703	0.000118014	ZNF304	-1.64473	0.0319628	FAS	-1.5721	0.0232891
FCGBP	-2.60029	0.000122209	NUP62CL	1.65637	0.000118205	SERTAD1	-1.17415	0.0320034	CSF1	-1.36353	0.0232891
GPR128	-2.234	0.000122631	SPARC	2.11363	0.000118762	CBFB	1.01349	0.0320322	CHTF18	1.7644	0.023342
COL5A2	2.30191	0.000123928	TIMM8A	1.00126	0.000118762	C1orf210	-1.00159	0.0321397	FBL	1.14607	0.023352
CYP27A1	-1.45596	0.000123928	TRIM59	1.36928	0.000118994	CADM1	-1.66974	0.0323417	XDH	-1.8859	0.023352
TRMT6	1.15154	0.000124173	C6orf1	1.21471	0.000119057	EPHA2	-1.2881	0.0324585	HLA-DPB1	-1.52677	0.0233922
C6orf48	1.2242	0.000124338	NCKAP1L	-1.60954	0.000119057	ZNRD1	1.21083	0.0325433	CDC42BPA	-1.06141	0.0234185
DNMT3B	1.61439	0.000124771	TFR2	2.85535	0.000119057	ETS1	-1.2659	0.0325472	FOXP4	1.39534	0.0234476
COL12A1	2.44619	0.000125517	CCNE1	1.46023	0.000119091	PPP1R14B	1.04182	0.0325641	MFSD6L	-1.61098	0.0234654
FAM160A1	-1.06758	0.00012647	GABARAP	-1.35008	0.000119901	KIF24	1.21513	0.0326562	CTHRC1	4.34752	0.0234654
ASNS	1.5071	0.000128448	SRPX	-1.80721	0.000120326	CCDC84	1.46587	0.0326616	ARHGAP39	1.6774	0.0234901
NPRL3	1.08024	0.000129967	TMPRSS3	3.01237	0.000121398	MTBP	1.58716	0.032663	TNFAIP3	-1.51223	0.0236131
DENND1B	-1.01797	0.000131066	NCAM1	-2.03623	0.000121398	SLC19A1	1.45402	0.0326796	WAS	-1.45103	0.0236131
EDNRB	-1.33295	0.000131207	ESPN	-1.54804	0.000122445	HSPA2	-2.17202	0.0327994	C6orf48	1.63944	0.0236131
CERK	-1.01639	0.00013271	MYOCD	-1.95052	0.000122605	ZBTB12	1.61241	0.0328163	RNFT2	2.05999	0.0236131
SLC39A5	-1.82558	0.00013271	XPO4	1.49167	0.000122605	TTC26	1.26319	0.0328674	ARHGEF6	-1.73301	0.0236131
COL27A1	2.51756	0.000133486	FMNL2	1.25636	0.000122605	SLC29A2	1.40657	0.0328674	ASUN	1.50357	0.0236131
PDZD3	-1.6774	0.000133829	NAA10	1.42497	0.000123508	AHSA2	1.55898	0.0332301	NEIL3	1.90943	0.0236131
XYLT1	-1.05764	0.000134562	CAST	-1.03309	0.000124388	ATP8B2	-1.35312	0.0332608	AMICA1	-1.54221	0.0236861
ADRA2A	-1.98141	0.00013498	SHH	2.15119	0.000124963	GCNT3	-2.09015	0.0335108	LRRN4CL	-1.82895	0.0237644
ALDH4A1	1.9728	0.000135173	TMEM161A	1.34569	0.000125785	ZSWIM3	1.39918	0.0335918	SSPN	-2.18043	0.0238094
SLC12A2	1.44553	0.000136688	FBP1	-1.52153	0.000125983	PNPO	1.02176	0.0335918	HSPH1	1.5339	0.0238797
ALYREF	1.0043	0.000137222	POLM	1.13839	0.000127032	FAM64A	1.3614	0.0336181	GRHL1	2.83345	0.0239979
SMCHD1	-1.11589	0.000137335	ABCG1	-1.17525	0.000127305	MELK	1.35739	0.0336659	TFB1M	1.17952	0.024009
FAM216A	1.52622	0.00013847	FOLR2	-1.99822	0.000127536	MARCH2	-1.03336	0.0337229	DACH1	2.30276	0.024009
EDNRA	2.35865	0.000138698	RHOBTB2	-1.40906	0.000127989	ASNS	1.51065	0.0337229	JMJD7-PLA2G4B	1.41949	0.0240605
DDIT4	1.70584	0.000139328	DPH2	1.05289	0.000128584	PLOD3	1.43233	0.0337336	PDLIM4	-1.60248	0.0240605
CNIH3	1.71953	0.000139643	PCSK9	2.82499	0.000129549	ZNF841	1.41456	0.033802	AP3M2	1.14779	0.0241307
SH3PXD2B	1.18103	0.000140656	ALDH4A1	1.93047	0.000130359	DEPDC1B	1.17432	0.0338957	PTP4A3	3.02	0.0242208
CCNL2	1.16328	0.000141169	TAZ	1.01051	0.000130944	KNSTRN	1.21417	0.0339108	HIST1H1C	-1.26515	0.0242261
C5orf28	1.18575	0.000141494	GPSM2	1.39577	0.000132778	SPON1	-2.15733	0.0339153	PARK2	-1.52309	0.0242314
B4GALNT3	-1.13856	0.000141494	C19orf33	-1.31096	0.000133674	ONECUT2	3.32829	0.0339282	TIGD1	1.55509	0.0242314
VARS	1.00243	0.000142417	C1QB	-1.63904	0.00013446	ZNF783	1.10499	0.0340894	MRPL45	1.02968	0.024275
MFAP4	-1.71902	0.000142937	FLNC	-2.0153	0.000134471	ASAP3	-1.23243	0.0341171	RASEF	-1.09708	0.024335
CCDC40	1.60276	0.000142973	A2M	-1.23855	0.000134482	GPR157	1.3204	0.0341439	S100A2	2.56915	0.0244335
HDAC9	-1.70092	0.00014317	PCMTD2	1.39878	0.000136037	KIAA0922	-1.02581	0.0341439	TAGAP	-1.9196	0.0244826
ZWILCH	1.03608	0.000144995	ATR	1.04015	0.0001361	NUFIP1	1.15953	0.0342768	KLF13	-1.03447	0.0246007
CDH17	-1.08921	0.000145127	PITX1	1.68331	0.000136163	PODNL1	2.74074	0.0342768	TRAP1	1.33327	0.0246768
ATAD5	1.36257	0.00014572	SYNE3	-1.39044	0.000136587	RCN1	1.22828	0.0342768	LYPLA1	1.20307	0.0246899
C10orf99	-2.18831	0.000147024	KLHL29	1.77173	0.000137788	TP53RK	1.25426	0.0343217	CIRH1A	1.0097	0.0247329
TBC1D16	1.20808	0.00014709	MRE11A	1.07712	0.000138034	SYNGR1	-2.16203	0.0343217	B3GALT5	-2.38613	0.0247329
HAUS6	1.10567	0.000148157	PSMG3	1.09745	0.000138959	PTTG1	1.44496	0.0343217	FZD4	-1.29448	0.024816
PDE5A	-1.34043	0.000148157	CRAT	-1.45558	0.000139958	STS	-1.0883	0.0343235	CDCA3	1.54105	0.0248483
HGH1	1.25816	0.000149073	ATP6V0D1	-1.0164	0.000139987	TFCP2L1	-1.30465	0.0345666	GNG4	2.97968	0.0248632
CCDC57	1.01711	0.000152332	DPY19L1	1.09984	0.000140355	EVC	-1.69219	0.0345751	NAAA	-1.16598	0.0250064
P3H2	-1.70656	0.000152332	SLC35E4	1.71378	0.00014223	RABEPK	1.08192	0.0346304	KIF12	2.67318	0.0250798
TXLNG	1.07267	0.000153435	TGDS	1.55901	0.000142349	RNF32	1.69393	0.0347897	HDAC10	1.47929	0.0251055
KNTC1	1.15721	0.000153897	CEL	6.14282	0.000143836	RIMKLA	-1.26554	0.0348079	KIF13A	-1.21932	0.0251306
CMKLR1	-1.50191	0.000155129	BTK	-1.6613	0.000144984	CMSS1	1.08285	0.0348079	C17orf53	1.42132	0.0252062
FAM46A	-1.2393	0.000158569	FILIP1	-1.51845	0.000145101	ACYP1	1.11609	0.0349172	NPEPL1	1.51804	0.0252471
SPARC	1.90526	0.000158776	PDK2	-1.17688	0.000145603	PRR7	3.32905	0.0349972	CD247	-1.48093	0.0252471
DLGAP5	1.19679	0.000158984	IPO4	1.37877	0.000145748	IL15RA	1.10577	0.0350419	TNFRSF11A	-1.51748	0.0252757
ELFN1	1.6976	0.00016067	ST6GALNAC1	-1.89903	0.000146294	GIT1	1.05253	0.0351529	RPL8	1.33033	0.0252757
ZNF860	1.33962	0.00016137	LMO2	-1.09932	0.000146294	GPT	-2.21055	0.0351862	LTB4R	1.70967	0.0252798
CFD	-2.09385	0.000163704	ADAMTSL2	2.03287	0.000147446	HNF1A	1.53689	0.0351862	SKP2	1.16435	0.0252798
CCBL1	1.29114	0.000164195	KIF2C	1.27992	0.000147612	DDX27	1.21289	0.0351862	BRCA1	1.15499	0.0252804
PRKDC	1.19148	0.000164195	ARHGAP30	-1.48871	0.000147942	TSNARE1	1.30726	0.0352053	TLE4	-1.29355	0.0252804
KIAA0907	1.0872	0.000164278	HLA-C	-1.07064	0.000149755	RGS1	-1.68701	0.0353621	NDN	-1.75771	0.0252804
CYP3A5	-1.46069	0.000164497	SLC2A4	-1.50031	0.00015037	ARHGEF19	1.51219	0.0353919	SGOL1	1.16085	0.0253145
PITX1	1.71753	0.000165045	C17orf97	-1.52421	0.000150687	MAPK6	-1.01392	0.0354624	FBLN5	-1.66477	0.0253952
FAM134B	-1.35877	0.000165064	NXPE4	-2.81979	0.000150687	PFKFB4	1.74381	0.0354624	BHLHE41	-2.15404	0.0254636
ACOT11	-1.11778	0.000165336	FARP1	1.39522	0.000150687	GINS1	1.52238	0.0355063	SH3TC2	2.83268	0.0254792
SERINC2	-1.18162	0.000166088	CETN2	1.05667	0.000150986	AMICA1	-1.35506	0.0355063	DTNB	1.20673	0.0254792
DERL3	-1.54311	0.000166666	NAA16	1.41767	0.000151169	ELOVL6	-1.14513	0.0355271	PODNL1	2.42569	0.0258042
CDC25C	1.07742	0.000166666	FRK	-1.06264	0.000151922	MASTL	1.0043	0.0355536	LFNG	1.30892	0.0258934
ZNF367	1.1043	0.000167473	NAA25	1.13277	0.000153577	TP53INP1	-1.06744	0.0355536	NCAPH	1.01525	0.0259097
NGEF	-1.01187	0.00016897	TDRKH	1.01844	0.000153619	IFITM3	1.92584	0.0356316	LGALS4	-1.40238	0.0260958
NPM1	1.12574	0.00016897	APC	-1.20064	0.000154717	ARFGAP1	1.40687	0.0357642	ARHGAP42	-1.25194	0.0261543
BLM	1.12266	0.000169059	RAD18	1.04066	0.000155315	PKMYT1	1.83686	0.0357821	GLI3	-2.38286	0.0262129
C12orf29	1.1443	0.000169688	PSMG4	1.33609	0.000155315	RHOH	-1.71886	0.0357822	GPR143	3.44073	0.0262473
DNASE1	-1.36061	0.000174568	PDP1	1.16899	0.000155703	SLC22A3	1.85359	0.0357867	ABCC10	1.3858	0.0262473
GYPC	-1.31609	0.000176391	WDR27	1.65571	0.000155892	PPAP2C	1.51658	0.0358676	ACADM	-1.05936	0.0262503
CCSAP	1.10318	0.000177229	MND1	1.4494	0.000157805	TRIM24	1.08758	0.0358676	RAD54L	1.37768	0.0262503
P2RY2	-1.25378	0.000177229	PPP1R36	-1.53166	0.000157882	AP1S1	1.23316	0.0358676	NANP	1.20688	0.0262503
AKR1C3	-1.51914	0.000179043	BTBD19	1.88809	0.000158882	GABARAPL1	-1.28144	0.0358676	CCDC136	-1.77709	0.0262775
RAB6B	-1.43614	0.000179178	TMEM237	1.08981	0.000160284	SMOX	1.81839	0.0358676	PIK3CD	-1.49457	0.0262775
CETN2	1.0003	0.000179178	SLC17A9	2.74469	0.000160865	ERGIC3	1.22784	0.0361341	INHBA	4.8303	0.0262976
RBL1	1.28165	0.000179761	KIAA0895	1.73522	0.000160897	CHAC1	2.49888	0.0364649	GDPD5	3.57739	0.0263178
DDX11	1.18993	0.000180541	RNF215	1.00244	0.000161086	GSTM3	-1.66665	0.0365573	TICRR	1.55063	0.0263585
RRP15	1.01644	0.000180806	LIF	1.80449	0.000161571	TAF4	1.08781	0.0365686	PCDH7	-2.41348	0.0263595
PFDN2	1.08825	0.000180806	ASGR1	2.62561	0.000163697	COL7A1	3.0567	0.0367569	PREX2	-1.76167	0.0263747
BMP4	2.06881	0.000181164	MPP7	-1.17918	0.000166088	CCDC113	1.35043	0.0368199	ZNF783	1.20233	0.0264339
SLC16A1	-1.03166	0.000181649	CHEK1	1.01857	0.000166358	BOD1	1.09827	0.0369357	SUV39H2	1.02977	0.0264339
UBTD1	1.51061	0.000182133	BMP4	2.14381	0.00016677	ALDH4A1	2.04599	0.0370138	DCAF15	1.05875	0.0264339
SIGMAR1	1.13914	0.00018284	IKZF1	-1.92289	0.000167493	NSUN5	1.10137	0.0370138	PAICS	1.08098	0.0265124
POLB	1.18123	0.00018327	B9D1	1.25292	0.000167772	UTP14A	1.19863	0.0371651	SLC11A1	2.38346	0.026673
RNF125	-1.40048	0.000184618	TINAG	-1.68783	0.000169593	IL17RB	1.5376	0.0372057	AOC1	-1.20272	0.0266764
TMEM67	1.39944	0.000184891	ITGAL	-1.75878	0.000169921	B3GALT4	-1.13722	0.0372839	ATAD2	1.5242	0.0266764
TMPRSS3	3.22716	0.000186163	HLA-B	-1.08113	0.0001719	ATP6V1F	1.20579	0.0373528	A4GALT	-1.24151	0.0266764
CDK20	-1.13213	0.00018627	TMEM255B	2.34088	0.000172394	CEP95	1.01217	0.0373528	BAG2	-2.11365	0.0266764
FLI1	-1.21789	0.000186416	CCDC40	1.67034	0.000172459	HDAC10	1.63376	0.0374432	CPEB3	-1.10429	0.0266927
SLC25A29	1.50479	0.000186926	SLC9B2	1.63142	0.000172945	PERP	1.16473	0.0374962	HMGB3	1.13378	0.0268328
ZC3H12C	-1.43102	0.00018789	TMEM67	1.5561	0.000172945	CEL	7.18566	0.0376936	MSRA	-1.11155	0.0268811
DDX39A	1.07304	0.000189666	CHPF	1.66188	0.000174982	C1orf21	-1.27599	0.0376937	BTG2	-1.18317	0.0269471
MAP4K1	-1.397	0.000194627	GIPC2	-1.21672	0.000175187	CDKN1A	-1.29119	0.0378889	SLC3A2	1.12762	0.0270271
RELT	1.22096	0.000197537	LIME1	1.69272	0.000175889	ATP6V1C2	2.41871	0.0379138	ZNF525	1.52448	0.0270451
DPYD	-1.62946	0.000198683	FRMD4B	-1.05654	0.000177448	MCAM	-1.13447	0.0379206	F3	-1.09984	0.0270451
TDGF1	3.1789	0.000201194	AGO2	1.21817	0.000178777	ZNF696	1.1574	0.0379708	CCNF	1.39168	0.0270704
GINS2	1.18876	0.000202388	MZB1	-2.54483	0.000179146	BIRC5	1.55941	0.0379708	EFNA3	2.1357	0.0272538
SKP2	1.11843	0.000202707	XKRX	2.46535	0.00017951	USPL1	1.29673	0.03807	MCM10	1.41486	0.0272752
LMO2	-1.08639	0.000204198	CCDC64	1.12953	0.00018089	ZNF251	1.23161	0.03807	NXT1	1.19393	0.0272752
SKA1	1.32621	0.000205662	DCUN1D2	1.30217	0.000181626	FAM71E1	1.79499	0.0381973	AUNIP	1.82724	0.0273389
TACSTD2	4.88038	0.000206713	FLI1	-1.3463	0.00018196	PARPBP	1.52629	0.0384528	PGF	1.66458	0.0273389
SLC5A1	-1.3031	0.000208285	ARHGAP33	1.61886	0.000182116	CENPH	1.17302	0.0384925	PTPLA	-1.58057	0.027466
CCDC34	1.07969	0.000208285	LPAR1	-1.75632	0.00018252	KIF12	2.62812	0.03869	PRR7	3.55978	0.0275228
CIT	1.03371	0.000208427	GRINA	1.42574	0.000183662	ZNF572	1.64417	0.0387886	NR6A1	1.35081	0.0276201
XPO4	1.17431	0.000208431	SLC11A2	1.24442	0.000183662	RHBDL2	-1.88517	0.0388251	PLK1	1.63028	0.0276201
MYBBP1A	1.05943	0.000208833	UBTD1	1.58794	0.000185515	FANCG	1.19619	0.0389508	PLCG1	1.39113	0.0276201
EMD	1.00345	0.000210212	NPIPB5	2.53589	0.000189678	MTUS1	-1.07902	0.0390049	TFCP2L1	-1.22566	0.0276201
STX2	1.08561	0.000211515	ZNF354B	1.37893	0.000190315	EFNA3	2.04175	0.0390604	ADSSL1	-1.2083	0.0276201
IER5L	1.73808	0.000213749	CXCL3	2.46277	0.000190409	CDCA4	1.34294	0.0390604	SDCCAG3	1.3237	0.0276322
JAG2	1.90313	0.00021444	EDAR	3.5803	0.000190409	QPCTL	1.53156	0.0390902	GALK1	1.53538	0.0276322
GRB10	1.16344	0.000219021	ASB9	2.29042	0.000190966	ARHGAP24	-1.32596	0.0391522	AP1S1	1.20505	0.0277145
FAM111B	1.26617	0.000220328	PLOD3	1.35934	0.000191652	HOOK2	1.10957	0.0392137	POLB	1.47526	0.0277145
SLC7A1	1.06368	0.000220328	ABCC6	-1.36777	0.000192232	C14orf159	-1.0336	0.0392765	WNT11	3.12521	0.0278237
GRINA	1.2234	0.000220485	PHGDH	2.26663	0.000192232	TNFSF15	1.53987	0.0392828	DDX11	1.65002	0.0278441
BHLHE40	1.26654	0.000221965	AGAP6	1.40323	0.000192466	SEC14L2	1.42345	0.0393161	C12orf73	1.11549	0.02786
ZNF26	1.1005	0.000222598	CFAP97	1.09638	0.00019343	CHDH	1.28064	0.0393267	LUC7L3	1.15624	0.0278692
SULT1C2	3.47173	0.000224094	MYL9	-1.73027	0.000195293	STX16	1.20822	0.0393578	FES	-1.06876	0.0278692
SH3BP4	1.04344	0.000224678	TMEM9	1.35685	0.000196927	NOP56	1.25855	0.0393692	LMO2	-1.36029	0.027889
MTAP	1.03037	0.000227802	IFRD2	1.20131	0.000197495	SLC16A2	-1.4529	0.0393925	CMBL	-1.41293	0.027889
TNFSF9	3.86353	0.00022866	PECR	-1.11162	0.000197982	TNS4	2.80596	0.0393925	NMB	1.39686	0.0279429
CENPF	1.31394	0.000228943	NPM3	1.64894	0.000198341	ARHGEF17	-1.24504	0.0394072	NR4A1	-1.99607	0.0279518
NT5C3B	1.31362	0.000234261	COL9A3	4.30563	0.000200218	TIGD1	1.56751	0.0394887	PSMG3	1.18447	0.0279518
PSD	-1.77127	0.000234317	STK36	1.16731	0.000200228	CHCHD6	1.27297	0.0395147	NOP2	1.23472	0.0279833
ASB9	2.23885	0.000236447	FOXP4	1.09628	0.000200423	TCF3	1.14576	0.0395658	COMT	1.09854	0.0279864
ADK	1.08048	0.000238519	KIF4A	1.12002	0.000201662	ATHL1	3.45946	0.0395658	SOX17	-1.37584	0.0280015
PDE3A	-1.73669	0.000238875	DHRS4	-1.12536	0.000202168	AGMAT	1.35899	0.0395674	NTHL1	1.19884	0.0280237
PPP1R12B	-1.52271	0.000243278	GNG4	3.86172	0.000202814	INTS8	1.01239	0.0395992	MCAM	-1.11178	0.0280237
FSTL3	2.18447	0.000243852	SULF1	2.74777	0.000203204	FANCB	1.76671	0.0395992	NBPF19	-1.02786	0.0280237
SSBP4	1.148	0.000245353	SPTBN5	3.87711	0.000204011	SGCD	-1.67682	0.0395992	STON1	-2.31387	0.0281477
SLC11A2	1.28235	0.000246618	CKS2	1.44702	0.000204983	TRIB1	-1.07804	0.0395992	ACP6	1.10415	0.0281557
GPR4	1.53405	0.000250428	TRPM4	-1.25906	0.000204983	SRPX2	3.1511	0.0396362	SERINC1	-1.07334	0.0281895
SULF1	2.76225	0.000253991	SRMS	2.57267	0.000205802	UBE2T	1.30957	0.0396612	HBEGF	-1.59786	0.0282053
ABCC3	-1.019	0.000253991	TNFSF13	-1.19984	0.000207624	PROX1	2.19779	0.0397037	PAQR5	-1.17621	0.0282061
PLA2G10	-1.6227	0.000253991	TFDP1	1.11536	0.000207776	JAG2	2.13652	0.0398378	SNRPD2	1.05562	0.0282421
LGI4	-1.64433	0.000253991	KIF18A	1.2148	0.000208865	EPHB4	1.04214	0.039904	NUP62CL	1.95299	0.0282622
HMGA1	1.23128	0.000254141	PSD	-1.78766	0.000209159	DYNC2H1	-1.5835	0.0400311	TBC1D24	1.05483	0.0283395
HAPLN3	2.30176	0.000255605	SLC43A1	1.39649	0.000209454	NEO1	-1.09315	0.0400311	ARHGAP25	-1.4557	0.0283405
SEMA3B	-1.4025	0.000259318	DNMT3B	1.65369	0.000209501	FRY	-1.25556	0.0400311	STIL	1.28942	0.028407
FASN	1.54569	0.000259992	ANKS3	1.1185	0.000211095	CES2	-1.57159	0.0400344	GTF3A	2.04221	0.028407
NAA16	1.07297	0.000261275	EFNA3	1.94301	0.000211398	SYT7	1.98995	0.0400549	IKZF3	-1.90734	0.028407
CNN1	-2.25859	0.000261751	HMGA1	1.08667	0.000211541	CCDC57	1.22188	0.0400549	CCL21	-2.6401	0.028407
IL1R2	-1.82809	0.000263739	LUC7L	1.13878	0.000212742	PIWIL4	1.23994	0.0401021	USPL1	1.5048	0.028407
SLC2A4	-1.49768	0.000263928	TAF1C	1.01934	0.000212963	TMEM171	-1.51846	0.040209	TAF1C	1.14772	0.0284142
LAS1L	1.01854	0.000265401	THBS2	3.54034	0.000213623	BIN2	-1.06629	0.0402208	NT5C3B	1.23274	0.0284142
WDHD1	1.07827	0.000265618	RBM26	1.2293	0.000214686	PTPLA	-1.58612	0.0403578	NPRL3	1.13143	0.0284142
CDC7	1.29837	0.000265784	ATHL1	3.85355	0.00021471	FBXL6	1.93784	0.0404021	RASSF10	2.70253	0.0284487
NEIL3	1.23443	0.000268218	SSBP4	1.09901	0.000217004	DPM2	1.26455	0.0405222	TRPM2	2.24126	0.0284987
RGL2	1.03073	0.000268218	BDH1	-1.02172	0.000217845	TOX	-1.96641	0.0405713	PABPC3	3.03657	0.0285683
HSPH1	1.50556	0.000272193	TCTN1	1.16598	0.000217981	TAF1C	1.14028	0.0407184	CDK10	1.55312	0.0286556
THBS2	3.3035	0.000275166	ZP3	1.91693	0.000218179	PTPN14	-1.13011	0.0407664	TKT	1.30102	0.028747
TUBB3	2.25245	0.000276152	SEC61A2	1.18657	0.000218382	CKS1B	1.31612	0.0407738	MSX2	3.39351	0.0290547
UNC5B	-1.16522	0.000282382	VSIG2	-2.66457	0.000220571	KIF4A	1.0738	0.0408574	DIEXF	1.02575	0.0290896
WNT3	1.74352	0.000282861	LAG3	-1.70439	0.000221697	TMEM37	-1.47725	0.040907	POLD2	1.23692	0.0291139
NPEPL1	1.39227	0.000284064	CYP4V2	-1.0974	0.000222566	UPF3B	1.28632	0.040907	MC1R	1.75104	0.0292534
NUPL1	1.06577	0.000284492	IPMK	-1.07498	0.000223523	CEP83	1.07935	0.040907	BOC	-2.1213	0.0292609
SCAMP5	-1.48874	0.00028592	MYEOV	3.03119	0.000225105	HLX	-1.24877	0.040907	MRI1	1.37168	0.0292609
TMEM9	1.17942	0.000294612	MAP4K1	-1.78246	0.000225503	UBXN11	1.53237	0.0410579	FRZB	-1.45707	0.0293484
SIGLEC1	-1.69426	0.000295197	ABCE1	1.12182	0.000226124	POLB	1.32419	0.0411302	C14orf79	1.2769	0.0293484
SAMD10	1.41621	0.000295587	PABPC1	1.08627	0.000226392	PRKCA	-1.13343	0.0412182	METTL12	1.4254	0.0294074
TM4SF1	1.57258	0.000295708	HECW2	1.65763	0.000226811	GRAMD2	2.34599	0.0412182	EXOSC8	1.30988	0.0294564
USPL1	1.07215	0.00029584	SVIL	-1.0441	0.000227965	BID	1.30083	0.0413073	SRGN	-1.67238	0.0294707
TIPIN	1.04279	0.000297216	C9orf16	1.20891	0.000230173	ALDOB	5.7325	0.0413625	TGS1	1.28674	0.029548
FBF1	1.17945	0.000297237	PHLDA2	1.72686	0.000230966	LCP1	-1.47288	0.0413755	TXNRD3	1.04762	0.029548
MID1IP1	1.06221	0.000300229	PPP1R35	1.17994	0.000233491	MTHFD2	1.1011	0.0414449	CKAP2L	1.34317	0.0295541
TEX30	1.52633	0.000300238	MCM8	1.26576	0.000235126	CEP55	1.2921	0.0415873	CTU2	1.27112	0.0295582
AGAP6	1.28057	0.000306744	STARD5	-1.02118	0.00023648	APBB1IP	-1.50334	0.0416302	FGFBP1	-2.15775	0.0296036
TTPAL	1.01717	0.000307975	SIGMAR1	1.18075	0.0002365	DNAH14	1.75858	0.0417733	DPM2	1.09801	0.0296098
IL20RA	1.21935	0.000309856	FAM84B	1.02311	0.000237077	EPHA1	1.53529	0.0419915	S1PR2	-1.10639	0.029687
TNFRSF10B	1.10086	0.000310427	ADAMTS2	2.68283	0.0002394	POLD2	1.27351	0.0420519	CD46	1.21988	0.0298437
SRCIN1	2.10491	0.000312265	TMEM54	-1.35038	0.000241026	BBC3	1.40287	0.0422078	NEK8	1.49646	0.0298565
CKS1B	1.06103	0.000312323	TGFA	-1.01036	0.000242069	HSD17B7	1.15244	0.042266	DIAPH3	1.33276	0.0298911
FAM161A	1.31229	0.000312323	CNN1	-2.23543	0.000242069	SGOL1	1.42576	0.0423926	TMEM147	1.1181	0.0298911
IL23A	3.0932	0.000312919	HOXB8	2.81652	0.000246014	TRMT112	1.0043	0.0425086	HS3ST3B1	-1.38852	0.0298911
KRT7	4.31223	0.000314268	HSPB6	-2.23407	0.000246585	C10orf54	-1.1797	0.0425086	ECT2	1.4756	0.0299646
BACE2	1.41708	0.000315451	CDC16	1.01213	0.000247132	MSX1	3.19993	0.0425721	SLIT2	-2.54512	0.0299646
IFITM1	1.71297	0.000317663	PMM1	-1.11083	0.000247889	TBC1D30	1.24474	0.0425734	LYAR	1.03415	0.0299667
PSMG4	1.27966	0.000319985	SORD	1.20258	0.000253192	TIMP1	1.78809	0.0427772	MET	1.09824	0.0299667
GABRE	2.38081	0.000322481	PMEPA1	2.18432	0.000253963	FGD4	-1.02016	0.0427772	CCNG2	-1.05927	0.0300109
ACE2	-2.0218	0.000322633	MROH6	2.03101	0.000253963	RAB7B	-1.30455	0.0427772	NUP43	1.00141	0.0301842
GSTM2	-1.23139	0.000323949	CHD7	1.14641	0.000253963	AGAP3	1.12097	0.0429041	UQCC1	1.11672	0.0301921
FBXO5	1.06086	0.000327599	HSD17B7	1.14646	0.000254103	TMEM243	1.00016	0.043659	ZNF514	1.54104	0.0302206
DACT3	-1.58814	0.000327599	TRIP6	1.64319	0.000254184	SPNS3	1.90616	0.0436855	CC2D2A	-1.16171	0.0302475
CAMKK1	1.03586	0.000329971	AHSA2	1.48595	0.000254184	MMS22L	1.14281	0.0438948	ITGA8	-1.33114	0.0302715
NBEAL2	1.31807	0.000331062	EP400NL	1.17111	0.000254289	CYP2B6	3.36479	0.0441098	CENPA	1.42114	0.030303
GNB1L	1.46034	0.000331546	INPP5D	1.34057	0.000261656	ABCB6	1.51582	0.0442124	TMEM68	1.1709	0.0303805
CRAT	-1.39396	0.000340308	NAGS	-1.57088	0.000261687	VCAM1	-1.3761	0.0442772	SLC25A22	1.30892	0.0304862
RNF219	1.04978	0.000352529	KLF9	-1.5249	0.000261787	NT5DC2	1.77945	0.044282	ANGPT2	1.60705	0.0306017
SETBP1	-1.46245	0.000352625	UCKL1	1.29485	0.000263115	TARBP2	1.3367	0.0444127	YOD1	-1.09225	0.0307749
ZNF697	1.27184	0.000353735	CXXC5	1.12113	0.000263847	YDJC	1.88587	0.0445917	AQP7	-1.54483	0.0307901
RRAS2	-1.08883	0.000354517	MMS22L	1.46898	0.000264397	EXO1	1.26927	0.0447431	PIGU	1.14457	0.0308628
CLSPN	1.33659	0.000357699	LRRN4CL	-1.31993	0.000265494	FJX1	2.14753	0.044881	DLC1	-1.6999	0.0310042
ZBTB12	1.52555	0.00035794	AKR7A3	-1.38959	0.000265494	ROCK1	-1.02221	0.044881	HRCT1	-1.90467	0.0310365
NUSAP1	1.10378	0.000358205	COL5A2	2.50313	0.00026631	JADE3	1.16012	0.0450509	PRR22	1.65676	0.0310974
MFSD4	-1.59567	0.000359678	SLC39A5	-1.65648	0.000269154	AOC1	-1.43803	0.045066	LPIN3	1.81279	0.0312025
PSMA7	1.29285	0.000361484	DNA2	1.17679	0.000275559	MIIP	1.47034	0.045066	POLR1D	1.47503	0.0312103
GZMA	-1.71926	0.000368448	NUDT1	1.11973	0.000275801	LYPD8	-2.42029	0.0451689	MATN2	-2.14537	0.0312315
ACTG2	-2.28512	0.000370596	BAIAP2	1.41027	0.000276895	AGPAT4	-1.39678	0.0451843	COL11A1	6.72026	0.0312525
RAB15	1.26218	0.000370801	ACOT11	-1.10135	0.000277098	ARL6IP4	1.74397	0.0457222	ANKS6	1.06994	0.0312525
CA9	5.05234	0.000373446	PFDN4	1.42417	0.00028393	FLAD1	1.03276	0.0457938	FAM64A	1.44546	0.0313194
PRMT1	1.46498	0.000374582	IFITM3	1.79695	0.000285006	ASB9	2.43361	0.0458027	HNF1A	1.65417	0.0313346
C1QA	-1.42326	0.000378554	CPA3	-2.06692	0.000287742	PRDX4	1.37287	0.0458027	MCMDC2	2.0314	0.0313466
PLK3	1.05069	0.000379308	CFD	-2.22367	0.000288728	KIT	-1.95239	0.0458775	CHST2	-1.28559	0.0313466
MAK16	1.06679	0.000380305	ACTG2	-2.30785	0.000290381	CXXC5	1.15192	0.0458775	GPR157	1.45588	0.0313466
STAG3L5P-PVRIG2P-PILRB	1.70683	0.000380305	EVI2B	-1.74809	0.00029117	ULK2	-1.05553	0.0460128	QPCTL	1.5804	0.0313871
DGKA	-1.14619	0.000381218	CXCL1	2.59496	0.000291267	CHPF	1.56063	0.0460749	ANKRD12	-1.13266	0.0315113
PSMG3	1.05029	0.000384638	E2F2	-1.14965	0.000291441	CMBL	-1.25915	0.0460763	MCM2	1.12306	0.0315113
TUBG1	1.00935	0.000385296	CENPJ	1.28475	0.000293807	RPP25	1.47104	0.0461474	RGL1	-1.32926	0.0315891
LRRN4CL	-1.31647	0.000386791	DHCR7	1.59588	0.000296002	LAGE3	1.54202	0.0461735	P2RY2	-1.14369	0.0316445
OTUD6B	1.42289	0.000389769	C2orf15	1.06361	0.000298078	TAF1A	1.37015	0.0464324	GTSE1	1.2235	0.0317107
RAPGEFL1	-1.244	0.000391494	PERP	1.37238	0.000299788	ACVR2B	1.18877	0.0465578	KCP	2.02588	0.0318842
HIST1H1C	-1.78726	0.000392683	C10orf128	-1.41189	0.000305447	UHRF1	1.63937	0.0465999	PRX	-1.36597	0.031947
TMEM201	1.00016	0.000392787	SNRPF	1.12135	0.00030659	LDOC1	-1.49709	0.0467225	NOP56	1.37299	0.0320116
TMEM147	1.16333	0.000392787	NAA20	1.0345	0.00031513	WDR90	1.83193	0.0469007	F2RL3	-1.35236	0.0320268
PLOD2	-1.16293	0.000396262	C14orf159	-1.08366	0.00031513	NOD2	1.99889	0.0471281	DNTTIP1	1.1945	0.0320602
NOL3	1.05491	0.000396262	ATP6V1F	1.02805	0.00031573	HMGB3	1.19608	0.0471339	XKRX	2.83633	0.0320706
HES6	1.93835	0.000397445	RARG	1.48169	0.000316312	CDHR5	-1.5072	0.0471339	DTYMK	1.2096	0.0321071
AADAT	1.60393	0.000397445	KIFC1	1.20716	0.000316782	NEK8	1.23232	0.0471779	DFFB	1.19812	0.0321081
DNTTIP1	1.36113	0.00040229	PRC1	1.0553	0.000318001	FMO5	-1.37067	0.0472479	ARNT2	-2.17321	0.0321081
PERP	1.01704	0.000409135	ARVCF	1.23759	0.000321624	NPRL3	1.14527	0.0473615	ABCA5	-1.16567	0.032124
CCDC28B	1.073	0.000410322	MOCS3	1.04717	0.000322432	SUV39H1	1.22164	0.0473859	PRRT1	-1.0845	0.0322239
ZNF511	1.10741	0.000416272	INHBB	2.7467	0.000328854	LUC7L	1.14219	0.0474305	ADRM1	1.0024	0.0322856
RTEL1-TNFRSF6B	2.15413	0.000416406	ADK	1.04719	0.000329733	PIGU	1.14609	0.0474337	XYLB	1.01695	0.0322856
LPCAT1	1.41502	0.000425743	GCNT3	-2.17992	0.000332537	SV2A	-1.3417	0.0474482	STK36	1.10873	0.0322892
LZTS3	1.98359	0.000431039	OTUB2	1.79319	0.000332789	FOLR2	-1.82405	0.0475019	CYHR1	1.22207	0.0322892
BID	1.10303	0.000433754	RAB37	-1.64612	0.000332844	REG1A	10.5426	0.0477072	UCHL1	-2.69918	0.0323897
CHRNA5	1.36747	0.000437711	FAM19A5	2.06579	0.000332844	MAD2L2	1.39525	0.0478017	EPHA10	-1.047	0.0323949
SLC9A7	1.92889	0.000447216	PLK1	1.38177	0.000332844	SULT1A1	-1.39119	0.0479291	BIRC5	1.38092	0.0324493
MCM8	1.1644	0.000453061	PEX11G	-1.01051	0.000334487	MLK4	1.02759	0.0479291	HSF1	1.25762	0.0324517
CXCL11	3.70566	0.000453125	TMTC4	1.2118	0.000335703	ECE2	1.71546	0.0479291	ZMYND19	1.10914	0.0325131
FRMD5	2.06412	0.000453759	MEF2C	-1.34222	0.00034019	ZGRF1	1.37165	0.0479747	CDK1	1.25777	0.0325131
DUSP4	3.56342	0.000456684	ECE2	1.45475	0.00034019	FOS	-1.61004	0.0480509	ATXN7L2	1.27861	0.0326408
FAIM3	-1.35218	0.00045676	COL12A1	2.57449	0.00034019	PAM16	1.15959	0.0481812	ETV7	1.95576	0.0326616
TPD52L1	1.58234	0.000458228	RELL2	2.20768	0.000343054	KCTD13	1.1378	0.0482227	ZBTB7C	-2.30566	0.0327332
NT5DC2	1.58088	0.000459017	PRKDC	1.29055	0.000346424	ATXN7L2	1.22749	0.0482784	TPSG1	-2.40731	0.0328145
NAA10	1.30087	0.000462389	CD46	1.15999	0.000352495	SNAPC4	1.09835	0.0482784	ZNF69	1.14443	0.0328531
DPP4	-1.7763	0.000463656	CPEB2	-1.07771	0.000355628	OXLD1	1.46268	0.0482784	DOCK2	-1.79678	0.0329786
SSTR1	-1.54796	0.000463832	TAGAP	-1.60567	0.000355639	ZNF169	1.17314	0.0486331	SCIN	-1.77374	0.0330457
SOCS2	-1.05338	0.000463994	AMOTL2	1.048	0.000355639	DTX2	1.19368	0.0487317	MFAP2	2.37319	0.0330536
FAM60A	1.1415	0.00046902	CACNB1	-1.18683	0.00035582	CHKB	1.54554	0.0487929	CPSF1	1.22626	0.0330982
GGCT	1.06132	0.00046902	C12orf29	1.07025	0.000357668	UPF3A	1.19625	0.0491139	ACD	1.06883	0.0331869
N6AMT2	1.15258	0.000471139	ANTXR2	-1.05217	0.000357894	PELI2	-1.3302	0.0491515	CACNA1D	1.81498	0.0337391
ARVCF	1.34575	0.000472518	TXNIP	-1.25052	0.000363575	UBE2S	1.78803	0.0491515	PRELP	-2.63241	0.0337974
ARHGEF26	-1.22489	0.000477018	WNT2B	-1.14984	0.000364418	GNB4	-1.26202	0.0491938	WDR90	1.58459	0.033855
DTD1	1.0634	0.000477401	TMEM182	1.09434	0.000366456	MFSD6L	-1.68068	0.0491938	NELFA	1.01477	0.0338878
WDR35	1.40242	0.000481523	BBS5	1.17535	0.000366861	DTYMK	1.22847	0.049254	BYSL	1.68149	0.0338894
FADS1	2.08842	0.00048186	UPF3B	1.03663	0.000368652	KIF18A	1.35923	0.0493381	HCFC2	-1.07851	0.0339778
POU2AF1	-1.89649	0.000485244	NUPL1	1.30511	0.000369558	PCDHGC3	-1.49527	0.0493381	ETHE1	-1.22301	0.0342684
SGK223	-1.01315	0.000485346	CPQ	-1.03241	0.000369813	CASZ1	-1.01213	0.0493927	GINS1	1.3569	0.0343083
SOX12	1.42388	0.000489524	SIGLEC1	-1.92313	0.00037058	SLC24A3	-1.48861	0.0493927	PIGL	1.17581	0.034371
PCNA	1.14935	0.000489524	STK3	1.16884	0.000371015	C21orf58	1.35912	0.0496473	ZC3H12C	-1.78929	0.0344098
TSTA3	1.40165	0.000490095	APBB1IP	-1.56292	0.000374353	TMEM74B	3.33756	0.0498904	RBCK1	1.26662	0.0344332
CENPE	1.36967	0.000491075	KRT15	1.91833	0.000374895	KLK10	4.37222	0.0499491	CHMP4C	1.4989	0.0344424
CPNE1	1.70613	0.000493628	KIFC2	1.64871	0.000375663	GEN1	1.12493	0.0499491	TAZ	1.38887	0.0346929
AXIN2	2.19639	0.000502532	NEURL1	-2.13246	0.000375688				UBXN11	1.26763	0.0346929
HYAL2	1.07701	0.000504809	RNF32	1.58543	0.000379037				UPF3A	1.14288	0.0346929
TINAG	-1.73589	0.000504835	LAPTM4B	1.50892	0.000384746				SLC16A9	-1.98359	0.0346929
TNFAIP8L3	-1.45034	0.000510237	ADRM1	1.02328	0.000384986				TMTC4	1.20495	0.0347347
SASH3	-1.26892	0.000510531	TEK	-1.10023	0.000385572				CDC42EP3	-1.4027	0.0348382
FGFRL1	2.42862	0.000513524	SGK223	-1.10402	0.00038641				DPH7	1.0739	0.0348837
PPP1R36	-1.33775	0.000513647	C7orf50	1.02066	0.000386718				PTGIS	-2.34882	0.0349704
COL5A3	1.74182	0.000513702	BCL2L15	-1.46393	0.000387569				GNB1L	1.40177	0.0349704
SH3BGR	-1.06373	0.000516991	NR3C1	-1.638	0.000387597				MKS1	1.00728	0.035177
A2M	-1.14874	0.00052328	C1QC	-1.55849	0.000389475				DUSP1	-1.95932	0.0353008
TONSL	1.19951	0.000523378	PRSS12	-1.2229	0.00039146				NEU1	1.61461	0.0355002
ASPM	1.27238	0.000523731	MS4A4A	-1.50921	0.000396679				INTS8	1.25675	0.0355526
FERMT1	1.32337	0.000530165	OGT	1.32391	0.000399676				LRRC8C	-1.37985	0.0355763
FOXD2	-1.31975	0.000530879	BACE2	1.1378	0.000401249				DENND5A	-1.08831	0.0355763
RHOF	-1.52674	0.000540821	PTPN12	1.11938	0.000401885				MCOLN2	-1.65853	0.0356095
HSPB8	-1.84774	0.000542695	ACVR1C	-1.7204	0.000402833				C16orf59	1.67225	0.0357555
ADAMTS1	-1.26394	0.000545159	NBEAL2	1.19147	0.000403092				WDR62	1.6944	0.0357765
STXBP1	1.7685	0.000545453	ARHGAP39	1.1449	0.000406493				RPS21	1.516	0.0357765
CPED1	-1.46658	0.000547435	JPH2	-1.7817	0.000407494				CDC45	1.58457	0.035819
PRIM1	1.06627	0.000547996	LYPD3	2.61635	0.000407689				CKS1B	1.16674	0.0359112
ADAMTS4	1.88975	0.000548051	TMEM158	1.98219	0.00040858				TEK	-1.58405	0.0360424
PODXL	1.18744	0.000551059	DDX39B	1.21202	0.000411805				CAPN13	-1.85219	0.0361541
WDR54	1.33223	0.000556153	NRBP2	1.08787	0.000411805				ZNF335	1.01647	0.0361541
SEPT1	-1.04673	0.000559742	PGF	1.69367	0.000412735				LIMD2	-1.21258	0.0361812
RPL22L1	2.18202	0.000563735	DDIT4	1.7819	0.000413893				TCF3	1.10157	0.0361934
PPP1R14A	-1.4973	0.000564356	ADAMTS9	1.28109	0.000414008				ATP6V1E2	1.07931	0.0364861
TMEM17	1.26864	0.000567854	KIT	-1.5475	0.000414718				MTUS1	-1.14326	0.0365626
TMEM255B	1.97986	0.000567972	SCX	2.13326	0.000416019				EMILIN1	-1.58343	0.0365644
CLCF1	1.27276	0.000567972	MC1R	2.28273	0.000418255				ZNF331	-2.11659	0.0366698
PCDH17	1.60639	0.0005753	AP1S3	1.50641	0.000419174				ZNF182	1.35993	0.0367046
ARFGAP1	1.21686	0.000576174	HCLS1	-1.37837	0.000420369				REEP6	2.50842	0.0367111
IL10RA	-1.33599	0.000576174	NDUFA4L2	2.66599	0.000421063				MROH6	3.24045	0.0367447
CCNB2	1.0125	0.000580818	APBA1	-1.31454	0.00042186				HSD17B7	1.09157	0.0368179
MROH6	1.98493	0.000582276	LGALS9	-1.19287	0.000424224				RHBDL2	-1.85044	0.0368225
FCGRT	-1.20292	0.000582276	TNFSF9	3.26433	0.000427821				ERCC6L	1.39251	0.0370062
IFITM2	1.78927	0.000582674	TBC1D9	-1.33506	0.000429204				CKS2	1.58413	0.0370266
EVI2B	-1.4251	0.000584425	HHIP	-1.89092	0.000429204				ENTPD8	-2.01402	0.0370621
SLC22A15	1.73128	0.000587432	NT5C3B	1.4004	0.000429932				UGT2A3	-2.58733	0.0371296
ARHGAP33	1.39193	0.000594994	PAFAH1B3	1.52008	0.000430547				PTK7	1.87271	0.0372342
DIO2	2.0608	0.000595497	EREG	3.19181	0.000442542				PCNXL2	1.21997	0.0372793
VASH2	1.78715	0.000598147	RAPGEFL1	-1.15513	0.000443271				ADARB1	-1.41035	0.0374568
MAB21L2	-1.84313	0.000598147	ENGASE	1.71613	0.000445126				PRDM1	-1.50406	0.0376943
CPQ	-1.0758	0.000598651	PRSS8	-1.06249	0.000446414				ZNF354B	1.02774	0.0377056
AQP1	-1.38758	0.000604028	ZFP69B	1.32266	0.000447175				SHH	1.8828	0.0377056
LCN12	2.66179	0.000606019	IFT81	1.06337	0.000448942				BOD1	1.17655	0.0377164
ZFP3	-1.2024	0.000609242	FGFRL1	2.66218	0.000452281				DNAJC18	-1.02955	0.0377324
ARHGAP25	-1.12744	0.000609242	SPICE1	1.1181	0.000454015				EVI2B	-1.76362	0.0378508
FPGS	1.03078	0.000612378	CYP2W1	4.91572	0.000456221				ZNF391	1.13959	0.0379428
OASL	-1.40074	0.000614041	NAT6	1.03514	0.000462685				APBB1IP	-1.6964	0.037982
PKP1	3.82593	0.000619539	RIMS3	-1.58658	0.00046443				EPHB4	1.05699	0.037982
CENPK	1.41478	0.000621415	PIGR	-2.61748	0.000465249				CAPN12	2.36237	0.038008
PILRB	2.3275	0.00062182	HAUS6	1.03545	0.00046882				POP7	1.09829	0.0380276
C1orf21	-1.06696	0.000631671	PDZD3	-1.59637	0.000469115				OGFR	1.17413	0.0380276
SLC41A1	1.09084	0.000633228	COL8A1	2.61307	0.000469951				GART	1.0064	0.0380621
CDT1	1.44649	0.000636152	TLN2	-1.05205	0.000473106				AKT3	-1.68505	0.0380759
SCNN1A	-1.24706	0.000637071	LRCH1	1.12765	0.000473106				TNFAIP8L3	-1.85145	0.0380821
C17orf89	1.1644	0.000638456	ANKS4B	-1.09934	0.000473751				FCHO1	1.9462	0.0381452
CCDC138	1.02813	0.00064068	BRCA1	1.23388	0.000475324				SLC44A4	-1.12803	0.0381452
ZGRF1	1.20851	0.000640837	SLC41A1	1.16087	0.000479012				GRAMD2	2.20111	0.0381749
KLHL6	-1.46538	0.000641182	HLA-DRA	-1.63362	0.000480765				TCFL5	1.14398	0.03826
KCNMA1	-1.86994	0.000644594	CFL2	-1.28291	0.000481824				PKP1	4.22801	0.0382781
AURKB	1.19567	0.000651186	SLC25A27	2.298	0.000481975				MTRF1	1.39108	0.0382826
NUDT1	1.0954	0.000653024	POLR1D	1.34057	0.000484432				ARFGAP1	1.33623	0.038404
HMMR	1.50271	0.000658711	GGCT	1.14061	0.000485895				DXO	1.29623	0.0384681
PLN	-2.03447	0.000660697	PARPBP	1.21784	0.000487785				COL27A1	2.23358	0.0385081
ENPP2	-1.37697	0.000660697	CKS1B	1.06948	0.000487785				GMFG	-1.21467	0.0386582
CFL2	-1.22871	0.000660697	WDR5B	1.00083	0.000493931				RILP	-1.2196	0.0387634
STK3	1.02751	0.000661609	AKAP5	-1.67674	0.000495431				SCUBE2	-2.2368	0.0387756
CACNB2	-1.27843	0.000667867	ZNF697	1.63179	0.00049652				INPP5E	1.16852	0.0387915
TP53RK	1.22247	0.000670093	SPON2	1.65479	0.000502972				GPRC5A	-1.11739	0.0387915
POLR3K	1.06516	0.000671093	COL5A3	1.81947	0.000511529				INO80B	1.23584	0.0387915
NAGS	-1.50493	0.000673343	BRICD5	1.6042	0.000513248				DNAH1	1.32789	0.0387915
FLNC	-1.85303	0.000677185	MCM2	1.17732	0.00051331				LGI4	-1.84053	0.0390351
ATAD3A	1.20026	0.000681296	PASK	1.12064	0.000514084				TIMM8A	1.01821	0.0391131
DNAJB5	-1.31691	0.000697996	MACC1	1.5326	0.000517143				PLCL1	-1.61141	0.0391886
HIST3H2A	1.91894	0.000699699	DFNA5	-2.00721	0.000520155				LPHN2	-1.62881	0.0392013
LY6E	2.25194	0.000701771	CD2AP	-1.01514	0.00053703				THEMIS2	-1.22239	0.0392302
ZNF749	1.00783	0.000702396	CCL11	-1.61007	0.000538861				TXNIP	-1.34208	0.039289
SLC25A27	1.92224	0.000709596	YAE1D1	1.25398	0.000541259				RASSF8	-2.03624	0.0393006
CD46	1.01734	0.000713068	ZFP3	-1.15385	0.000541259				FAM83H	1.28834	0.0394149
RASSF6	-1.08949	0.000719558	SUV39H1	1.20973	0.000541259				SH3BP5	-1.34159	0.0394678
PLD6	1.11619	0.000727354	MCM4	1.1361	0.000541705				SLC1A5	1.14439	0.0396549
F2RL2	2.16811	0.000733171	SMYD3	1.20289	0.000548585				SNAI1	1.38477	0.0397082
ADAMTS9	1.42819	0.000737235	FAM64A	1.21771	0.000549058				C3orf52	-1.17928	0.0397312
BMP7	3.67904	0.000740286	RNASEH2B	1.21823	0.000549085				AGMAT	1.47565	0.0398794
FADS3	1.44551	0.00075862	TTK	1.22228	0.00055001				KRT19	-1.00321	0.0400615
C20orf27	1.33914	0.000767915	CHI3L1	2.68138	0.000554626				CCDC64	1.22013	0.0400856
AKAP6	-1.33464	0.000774637	TRMT61A	1.10471	0.000554626				FAM193B	1.00769	0.0401048
GIMAP4	-1.16774	0.000776431	ARHGEF39	1.21539	0.000557346				EXO1	1.30567	0.0401142
EML1	-1.24004	0.000779655	DOCK10	-1.53234	0.000559835				SLC25A39	1.19389	0.0402393
C9orf142	1.01307	0.000781011	DTL	1.06668	0.000561338				CYP4F3	1.65685	0.0403086
C16orf13	1.35984	0.000783073	HAPLN3	1.74898	0.000561817				GIGYF1	1.01622	0.0403611
RASSF10	2.97894	0.000783855	FAM132A	-1.54933	0.000561858				ADAM28	-1.50024	0.0403611
RSAD2	-1.62015	0.000784433	AREG	2.57271	0.000563782				IGFBP2	2.52519	0.04043
SMIM3	1.24552	0.000784906	SLCO2B1	-1.05045	0.000564441				EBF4	-1.50278	0.0404389
SLC1A5	1.17399	0.000792907	OASL	-1.741	0.000564441				TEX30	1.14053	0.0404771
BTK	-1.35515	0.000798116	MYBBP1A	1.05268	0.000565953				OSER1	1.10765	0.0405463
CLDN2	3.85943	0.000811585	TONSL	1.1947	0.000572586				ZNRD1	1.20677	0.0406943
PTK7	2.04852	0.000814895	UBA7	-1.05558	0.000572586				FBF1	1.43257	0.0408425
FAM19A5	1.83389	0.000815541	DPM1	1.03706	0.000573072				GDPD3	-1.2688	0.0409112
TARBP2	1.03257	0.000817396	PLOD2	-1.15852	0.000573542				CADM1	-1.55922	0.0409112
ITPRIP	1.00496	0.000819496	CCDC85B	1.90237	0.000578464				KCTD13	1.32371	0.0409196
MFSD7	-1.21649	0.00082204	DHRS4L2	-1.03264	0.000580811				KIZ	-1.19377	0.0409425
LIPG	1.32716	0.000827697	VSIG4	-1.59244	0.000581905				FAM122B	1.00894	0.0409614
ZNF593	1.20785	0.000844256	PJA1	1.12156	0.000584749				TMEM180	1.40405	0.0409614
MC1R	1.74695	0.000851018	POLR3G	2.0705	0.000584749				DCN	-2.00086	0.0409614
PROX1	1.89936	0.000853793	MEST	1.06009	0.000587746				HOOK2	1.11184	0.0411104
NEK5	2.12692	0.000877444	MSLN	3.92275	0.000593337				DUS1L	1.05131	0.0411104
DOCK10	-1.30096	0.000889956	C19orf45	2.2228	0.000595824				C22orf29	1.28318	0.0412974
XK	-1.01354	0.000893308	LGR5	2.88933	0.000596465				ECE2	1.47264	0.0414622
EXOSC4	1.41093	0.000897728	DTD1	1.22968	0.000606571				KCTD1	-1.24739	0.0415307
JPH2	-1.83048	0.00090266	LY6E	2.43618	0.000606751				ANKRD16	1.1019	0.0415532
PRAP1	-1.83752	0.000911813	C1QTNF1	1.28707	0.000607124				ADCK5	1.49879	0.0416435
HCLS1	-1.1386	0.000918546	GPCPD1	1.56703	0.000607124				RCCD1	1.14317	0.0416598
PRX	-1.02601	0.000918546	GPALPP1	1.39604	0.000607124				ZNF215	1.126	0.0417188
CSF1R	-1.34366	0.000922002	RFXAP	1.28684	0.000608227				ZNF707	1.19982	0.0417274
LGR5	2.74012	0.000925734	FERMT1	1.62193	0.000609581				ZNF717	1.10192	0.0417274
SVEP1	-1.35869	0.000933251	DOCK2	-1.66405	0.000618223				ITGAL	-1.68013	0.0418272
MTG2	1.02898	0.000936745	AKAP7	-1.40745	0.00061963				NFIA	-1.10492	0.0418987
CDC20	1.17231	0.000936745	PPARG	-1.02829	0.000622423				SERPINH1	1.06497	0.0420773
COL17A1	-1.60368	0.000969297	GPR34	-1.54269	0.00062668				POLQ	1.33055	0.0420787
HSPE1	1.00262	0.000981322	GDF11	1.27349	0.000629166				GNAI1	-1.58738	0.0420807
AREG	2.42533	0.000981322	FPGS	1.0474	0.000629166				CKMT1B	-1.21572	0.0420807
PIEZO1	1.16368	0.000982328	ITGA4	-1.28966	0.000633321				CCDC113	1.55909	0.0420807
XRCC3	1.03582	0.000986167	TICRR	1.37943	0.000634393				DYSF	-1.26058	0.0420915
PKM	1.05001	0.000987459	FAM216A	1.36431	0.000636765				CSPP1	1.33915	0.0421337
CD96	-1.39936	0.0009928	UPF3A	1.13688	0.000637507				UBXN10	-1.54185	0.0421337
ARMCX1	-1.24549	0.000995663	DENND1B	-1.00968	0.000638909				NDUFV2	-1.01847	0.0421374
LRRC49	1.12543	0.000996059	MRPL57	1.04605	0.000640804				HOXB6	1.92703	0.0423248
ZNF514	1.09726	0.000999373	DNAH14	2.43215	0.000644492				FMO5	-1.34076	0.0423248
PHLDA2	1.65335	0.00100067	WAS	-1.35946	0.000647537				LSM7	1.47125	0.0423376
ADAM28	-1.46365	0.00100067	PIEZO1	1.08759	0.000648863				PALD1	1.43545	0.0425195
SSB	1.00457	0.00100357	HIATL2	1.01364	0.000650208				CYBRD1	-1.71852	0.0425195
PSMG1	1.1087	0.00101085	P3H2	-1.5813	0.000653571				CCND1	1.04424	0.0425195
EFNA3	1.61716	0.00101367	CSF1	-1.056	0.000658967				MUTYH	1.17892	0.0427441
SLC43A1	1.39667	0.00101752	RASSF6	-1.22776	0.000670922				BGN	2.78443	0.0428131
PRRX1	2.45167	0.00102642	TELO2	1.01813	0.000671663				LRRC16B	1.93098	0.0428406
PORCN	1.04813	0.00102905	DIO2	2.12257	0.000682929				FOLR2	-1.89014	0.0428406
HEYL	1.27963	0.00102923	ACE2	-2.08638	0.000684212				TBC1D30	1.2605	0.0428611
SPON2	1.47758	0.00103792	NTHL1	1.34569	0.000686886				COL4A5	-1.88602	0.0429131
BTBD19	1.81835	0.00103855	TBC1D31	1.11792	0.000688119				THBD	-1.28069	0.0432079
[truncated: 847 more rows]
