# Supplementary material for: Biomarker Discovery for the Carcinogenic Heterogeneity Between Colon and Rectal Cancers Based on lncRNA-Associated ceRNA Network Analysis
Source: Front Oncol. 2020 Oct 30;10:535985. doi: 10.3389/fonc.2020.535985 (PMC7662689; doi:10.3389/fonc.2020.535985)
Supplement: Supplementary file 6 [file Table_5.xlsx]

## Sheet: Table S5
Supplementary Table 5. miRNA biomarkers involved in the carcinogenesis of colon and/or rectal cancers.
Colon M0/N			Colon M1/N			Rectal M0/N			Rectal M1/N
miRNA biomarker	NSR value	p-value of NSR	miRNA biomarker	NSR value	p-value of NSR	miRNA biomarker	NSR value	p-value of NSR	miRNA biomarker	NSR value	p-value of NSR
miR-27a-3p	13	4.74778e-66	miR-107	15	3.70921e-68	miR-27a-3p	8	1.04405e-53	miR-27a-3p	13	1.99136e-59
miR-26a-5p	7	3.34244e-63	miR-27a-3p	14	0	miR-7-5p	4	1.64473e-46	miR-181a-5p	10	1.19482e-58
miR-423-5p	5	1.94653e-56	miR-484	13	2.22552e-67	miR-132-3p	4	1.64473e-46	miR-24-3p	10	1.19482e-58
miR-24-3p	5	1.94653e-56	miR-23a-3p	11	1.96588e-66	miR-19b-3p	4	1.64473e-46	miR-26b-5p	7	1.56445e-53
miR-484	4	3.64675e-56	miR-19b-3p	9	3.97924e-64	miR-23a-3p	3	6.39567e-44	miR-34a-5p	6	3.30198e-48
miR-940	3	3.6297e-52	miR-26a-5p	8	2.18983e-61	miR-185-5p	3	6.39567e-44	miR-23a-3p	5	7.25881e-43
miR-19b-3p	3	3.6297e-52	miR-423-5p	7	2.7763e-53	miR-423-5p	3	6.39567e-44	miR-484	5	7.25881e-43
			miR-24-3p	7	2.7763e-53	miR-24-3p	3	6.39567e-44	miR-378a-3p	5	7.25881e-43
			miR-9-5p	6	5.72675e-49				miR-7-5p	5	7.25881e-43
			miR-181a-5p	5	1.71309e-45				miR-424-5p	5	7.25881e-43
			miR-331-3p	5	1.71309e-45				miR-17-3p	5	7.25881e-43
			miR-30c-2-3p	5	1.71309e-45				let-7b-5p	4	2.62052e-39
			miR-30b-5p	5	1.71309e-45				miR-19b-3p	4	2.62052e-39
			miR-1-3p	4	2.04757e-41				miR-197-3p	4	2.62052e-39
			miR-19b-1-5p	4	2.04757e-41				miR-185-5p	4	2.62052e-39
			miR-338-3p	4	2.04757e-41				miR-30b-5p	4	2.62052e-39
									miR-22-3p	4	2.62052e-39
									miR-149-5p	4	2.62052e-39
